# Supplementary material for: (Acetato-κO)(2,5,5,7,9,12,12,14-octa­methyl-1,4,8,11-tetra­aza­cyclo­tetra­decane-κ4 N,N′,N′′,N′′′)zinc perchlorate
Source: Acta Crystallogr Sect E Struct Rep Online. 2011 Nov 5;67(Pt 12):m1659–60. doi: 10.1107/S1600536811045582 (PMC3238594; doi:10.1107/S1600536811045582)
Supplement: Supplementary file 1 [file e-67-m1659-sup1.cif]

##############################################################################
#                                                                            #
# This CIF contains the data in a paper accepted for publication in          #
# Acta Crystallographica Section E. It conforms to the requirements of       #
# Notes for Authors for Acta Crystallographica Section E, and has been       #
# peer reviewed under the auspices of the IUCr Commission on Journals.       #
#                                                                            #
# Full details of the Crystallographic Information File format               #
# are given in the paper "The Crystallographic Information File (CIF):       #
# a New Standard Archive File for Crystallography" by S. R. Hall, F. H.      #
# Allen and I. D. Brown [Acta Cryst. (1991), A47, 655-685].                  #
#                                                                            #
# The current version of the core CIF dictionary is obtainable from          #
# ftp://ftp.iucr.org/pub/cif_core.dic.                                       #
#                                                                            #
# Software is freely available for graphical display of the structure(s)     #
# in this CIF. For information consult the CIF software page                 #
# http://www.iucr.org/resources/cif/software.                                #
#                                                                            #
# This file may be used for bona fide research purposes within the           #
# scientific community so long as proper attribution is given to the journal # 
# article from which it was obtained.                                        #
#                                                                            #
##############################################################################
data_global
_audit_creation_method     SHELXL-97
_journal_date_recd_electronic     2011-10-24
_journal_date_accepted     2011-10-30
_journal_name_full     'Acta Crystallographica, Section E'
_journal_year     2011
_journal_volume     67
_journal_issue     12
_journal_page_first     m1659
_journal_page_last     m1660
_journal_paper_category     QM
_journal_coeditor_code     HB6470
_publ_contact_author_name     ' Edward RT Tiekink '
_publ_contact_author_address
;
Department of Chemistry, University of Malaya,
50603 Kuala Lumpur, Malaysia
;
_publ_contact_author_email
;
edward.tiekink@gmail.com
;
_publ_contact_author_fax     ' +60 3 7967 4193 '
_publ_contact_author_phone     ' +60 3 7967 6775 '
_publ_section_title
;\
(Acetato-\k<i>O</i>)(2,5,5,7,9,12,12,14-octamethyl-1,4,8,11-\
tetraazacyclotetradecane-\k^4^<i>N</i>,<i>N</i>',<i>N</i>'',<i>N</i>''')zinc
perchlorate
;
loop_
    _publ_author_name
    _publ_author_footnote
    _publ_author_address
    'Tapashi G. Roy'
;
Additional correspondence author, e-mail: tapashir@yahoo.com.
;
;
Department of Chemistry, University of Chittagong,
Chittagong 4331, Bangladesh
;
    'Saroj K. S. Hazari' .
;
Department of Chemistry, University of Chittagong,
Chittagong 4331, Bangladesh
;
    'Kanak K. Barua' .
;
Department of Chemistry, University of Chittagong,
Chittagong 4331, Bangladesh
;
    'Tiekink, Edward R. T.' .
;
Department of Chemistry, University of Malaya,
50603 Kuala Lumpur, Malaysia
;
_publ_section_synopsis     .
data_I
_audit_creation_method     SHELXL-97
_chemical_name_systematic
;
(Acetato-\k<i>O</i>)(2,5,5,7,9,12,12,14-octamethyl-1,4,8,11-
tetraazacyclotetradecane-\k^4^<i>N</i>,<i>N</i>',<i>N</i>'',<i>N</i>''')zinc
perchlorate
;
_chemical_name_common     ?
_chemical_formula_moiety     'C20 H43 N4 O2 Zn +, Cl O4 -'
_chemical_formula_sum     'C20 H43 Cl N4 O6 Zn'
_chemical_formula_iupac     '[Zn (C2 H3 O2) (C18 H40 N4)] Cl O4'
_chemical_formula_weight     536.40
_chemical_melting_point     ?
_symmetry_cell_setting     orthorhombic
_symmetry_space_group_name_H-M     'P b c a'
_symmetry_space_group_name_Hall     '-P 2ac 2ab '
loop_
    _symmetry_equiv_pos_as_xyz
    'x, y, z'
    '-x+1/2, -y, z+1/2'
    'x+1/2, -y+1/2, -z'
    '-x, y+1/2, -z+1/2'
    '-x, -y, -z'
    'x-1/2, y, -z-1/2'
    '-x-1/2, y-1/2, z'
    'x, -y-1/2, z-1/2'
_cell_length_a     17.822(6)
_cell_length_b     12.995(6)
_cell_length_c     22.381(7)
_cell_angle_alpha     90.00
_cell_angle_beta     90.00
_cell_angle_gamma     90.00
_cell_volume     5183(3)
_cell_formula_units_Z     8
_cell_measurement_reflns_used     7295
_cell_measurement_theta_min     2.9
_cell_measurement_theta_max     30.3
_cell_measurement_temperature     153(2)
_exptl_crystal_description     'prism'
_exptl_crystal_colour     'colourless'
_exptl_crystal_size_max     0.30
_exptl_crystal_size_mid     0.11
_exptl_crystal_size_min     0.04
_exptl_crystal_density_diffrn     1.375
_exptl_crystal_density_meas     ?
_exptl_crystal_density_method     'not measured'
_exptl_crystal_F_000     2288
_exptl_absorpt_coefficient_mu     1.091
_exptl_absorpt_correction_type     multi-scan
_exptl_absorpt_process_details     '(ABSCOR; Higashi, 1995)'
_exptl_absorpt_correction_T_min     0.602
_exptl_absorpt_correction_T_max     1.000
_exptl_special_details
;
;
_diffrn_ambient_temperature     153(2)
_diffrn_radiation_type     MoK\a
_diffrn_radiation_wavelength     0.71073
_diffrn_radiation_source     'fine-focus sealed tube'
_diffrn_radiation_monochromator     graphite
_diffrn_measurement_device_type     'Rigaku AFC12\K/SATURN724'
_diffrn_measurement_method     \w
_diffrn_detector_area_resol_mean     ?
_diffrn_reflns_number     23785
_diffrn_reflns_av_R_equivalents     0.0692
_diffrn_reflns_av_sigmaI/netI     0.0481
_diffrn_reflns_theta_min     2.77
_diffrn_reflns_theta_max     25.00
_diffrn_reflns_theta_full     25.00
_diffrn_measured_fraction_theta_max     0.991
_diffrn_measured_fraction_theta_full     0.991
_diffrn_reflns_limit_h_min     -20
_diffrn_reflns_limit_h_max     19
_diffrn_reflns_limit_k_min     -12
_diffrn_reflns_limit_k_max     15
_diffrn_reflns_limit_l_min     -23
_diffrn_reflns_limit_l_max     26
_diffrn_standards_number     0
_diffrn_standards_interval_count     0
_diffrn_standards_interval_time     ?
_diffrn_standards_decay_%     0
_refine_special_details
;
Refinement of <i>F</i>^2^ against ALL reflections. The weighted <i>R</i>-factor
<i>wR</i> and goodness of fit <i>S</i> are based on <i>F</i>^2^, conventional
<i>R</i>-factors <i>R</i> are based on <i>F</i>, with <i>F</i> set to zero for
negative <i>F</i>^2^. The threshold expression of <i>F</i>^2^ >
2\s(<i>F</i>^2^) is used only for calculating <i>R</i>-factors(gt) <i>etc</i>.
and is not relevant to the choice of reflections for refinement.
<i>R</i>-factors based on <i>F</i>^2^ are statistically about twice as large
as those based on <i>F</i>, and <i>R</i>- factors based on ALL data will be
even larger.
;
_reflns_number_total     4534
_reflns_number_gt     4080
_reflns_threshold_expression     I>2\s(I)
_refine_ls_structure_factor_coef     Fsqd
_refine_ls_matrix_type     full
_refine_ls_R_factor_all     0.0896
_refine_ls_R_factor_gt     0.0804
_refine_ls_wR_factor_gt     0.1783
_refine_ls_wR_factor_ref     0.1832
_refine_ls_goodness_of_fit_ref     1.289
_refine_ls_restrained_S_all     1.297
_refine_ls_number_reflns     4534
_refine_ls_number_parameters     320
_refine_ls_number_restraints     22
_refine_ls_hydrogen_treatment     mixed
_refine_ls_weighting_scheme     calc
_refine_ls_weighting_details
        'calc w=1/[\s^2^(Fo^2^)+(0.0546P)^2^+10.5654P] where P=(Fo^2^+2Fc^2^)/3'
_atom_sites_solution_hydrogens     geom
_atom_sites_solution_primary     direct
_atom_sites_solution_secondary     difmap
_refine_ls_shift/su_max     0.002
_refine_ls_shift/su_mean     0.000
_refine_diff_density_max     0.629
_refine_diff_density_min     -0.478
_refine_ls_extinction_method     none
_refine_ls_extinction_coef     ?
loop_
    _atom_type_symbol
    _atom_type_description
    _atom_type_scat_dispersion_real
    _atom_type_scat_dispersion_imag
    _atom_type_scat_source
    'C' 'C' 0.0033 0.0016
                         'International Tables Vol C Tables 4.2.6.8 and 6.1.1.4'
    'H' 'H' 0.0000 0.0000
                         'International Tables Vol C Tables 4.2.6.8 and 6.1.1.4'
    'Cl' 'Cl' 0.1484 0.1585
                         'International Tables Vol C Tables 4.2.6.8 and 6.1.1.4'
    'N' 'N' 0.0061 0.0033
                         'International Tables Vol C Tables 4.2.6.8 and 6.1.1.4'
    'O' 'O' 0.0106 0.0060
                         'International Tables Vol C Tables 4.2.6.8 and 6.1.1.4'
    'Zn' 'Zn' 0.2839 1.4301
                         'International Tables Vol C Tables 4.2.6.8 and 6.1.1.4'
_computing_data_collection
                 'CrystalClear (Molecular Structure Corporation & Rigaku, 2005)'
_computing_cell_refinement
                 'CrystalClear (Molecular Structure Corporation & Rigaku, 2005)'
_computing_data_reduction
                 'CrystalClear (Molecular Structure Corporation & Rigaku, 2005)'
_computing_structure_solution     'SHELXS97 (Sheldrick, 2008)'
_computing_structure_refinement     'SHELXL97 (Sheldrick, 2008)'
_computing_molecular_graphics
                      'ORTEP-3 (Farrugia, 1997) and DIAMOND (Brandenburg, 2006)'
_computing_publication_material     'publCIF (Westrip, 2010)'
loop_
    _atom_site_type_symbol
    _atom_site_label
    _atom_site_fract_x
    _atom_site_fract_y
    _atom_site_fract_z
    _atom_site_U_iso_or_equiv
    _atom_site_adp_type
    _atom_site_calc_flag
    _atom_site_refinement_flags
    _atom_site_occupancy
    _atom_site_symmetry_multiplicity
    _atom_site_disorder_assembly
    _atom_site_disorder_group
    Zn Zn 1.01476(3) 0.24442(4) 0.65431(3) 0.0345(2) Uani d . 1 1 . .
    O O1 1.0503(2) 0.2678(3) 0.73667(16) 0.0433(9) Uani d . 1 1 . .
    O O2 1.0583(2) 0.1015(3) 0.76154(16) 0.0491(10) Uani d . 1 1 . .
    N N1 1.0563(2) 0.3315(3) 0.58108(19) 0.0335(9) Uani d D 1 1 . .
    H H1N 1.032(3) 0.304(4) 0.5507(16) 0.040 Uiso d D 1 1 . .
    N N2 0.9363(2) 0.3757(3) 0.6641(2) 0.0392(10) Uani d D 1 1 . .
    H H2N 0.952(3) 0.419(3) 0.6913(19) 0.047 Uiso d D 1 1 . .
    N N3 0.9287(2) 0.1464(3) 0.62552(19) 0.0349(10) Uani d D 1 1 . .
    H H3N 0.923(3) 0.166(4) 0.5881(9) 0.042 Uiso d D 1 1 . .
    N N4 1.0846(2) 0.1156(3) 0.63040(19) 0.0351(10) Uani d D 1 1 . .
    H H4N 1.093(3) 0.086(4) 0.6652(12) 0.042 Uiso d D 1 1 . .
    C C1 1.0292(3) 0.4397(4) 0.5913(2) 0.0379(12) Uani d . 1 1 . .
    H H1 1.0340 0.4792 0.5531 0.046 Uiso calc R 1 1 . .
    C C2 1.0757(3) 0.4927(4) 0.6390(3) 0.0444(14) Uani d . 1 1 . .
    H H2A 1.0825 0.4461 0.6730 0.067 Uiso calc R 1 1 . .
    H H2B 1.0498 0.5552 0.6524 0.067 Uiso calc R 1 1 . .
    H H2C 1.1248 0.5111 0.6225 0.067 Uiso calc R 1 1 . .
    C C3 0.9465(3) 0.4332(4) 0.6080(2) 0.0404(13) Uani d . 1 1 . .
    H H3A 0.9259 0.5035 0.6126 0.048 Uiso calc R 1 1 . .
    H H3B 0.9185 0.3985 0.5755 0.048 Uiso calc R 1 1 . .
    C C4 0.8573(3) 0.3561(5) 0.6842(3) 0.0467(14) Uani d . 1 1 . .
    C C5 0.8056(4) 0.4482(5) 0.6709(4) 0.0645(19) Uani d . 1 1 . .
    H H5A 0.8290 0.5115 0.6856 0.097 Uiso calc R 1 1 . .
    H H5B 0.7572 0.4380 0.6909 0.097 Uiso calc R 1 1 . .
    H H5C 0.7976 0.4535 0.6277 0.097 Uiso calc R 1 1 . .
    C C6 0.8606(4) 0.3452(5) 0.7522(3) 0.0587(17) Uani d . 1 1 . .
    H H6A 0.8995 0.2952 0.7629 0.088 Uiso calc R 1 1 . .
    H H6B 0.8119 0.3214 0.7670 0.088 Uiso calc R 1 1 . .
    H H6C 0.8725 0.4121 0.7701 0.088 Uiso calc R 1 1 . .
    C C7 0.8231(3) 0.2632(4) 0.6516(3) 0.0477(15) Uani d . 1 1 . .
    H H7A 0.8237 0.2799 0.6084 0.057 Uiso calc R 1 1 . .
    H H7B 0.7697 0.2597 0.6636 0.057 Uiso calc R 1 1 . .
    C C8 0.8554(3) 0.1523(4) 0.6580(3) 0.0439(13) Uani d . 1 1 . .
    H H8 0.8203 0.1065 0.6354 0.053 Uiso calc R 1 1 . .
    C C9 0.8603(3) 0.1078(5) 0.7196(3) 0.0535(16) Uani d . 1 1 . .
    H H9A 0.8657 0.0329 0.7169 0.080 Uiso calc R 1 1 . .
    H H9B 0.8146 0.1247 0.7418 0.080 Uiso calc R 1 1 . .
    H H9C 0.9039 0.1368 0.7403 0.080 Uiso calc R 1 1 . .
    C C10 0.9591(3) 0.0393(4) 0.6200(2) 0.0369(12) Uani d . 1 1 . .
    H H10 0.9632 0.0086 0.6608 0.044 Uiso calc R 1 1 . .
    C C11 0.9102(3) -0.0302(4) 0.5816(3) 0.0435(13) Uani d . 1 1 . .
    H H11A 0.8634 -0.0454 0.6028 0.065 Uiso calc R 1 1 . .
    H H11B 0.9370 -0.0945 0.5734 0.065 Uiso calc R 1 1 . .
    H H11C 0.8987 0.0046 0.5438 0.065 Uiso calc R 1 1 . .
    C C12 1.0379(3) 0.0472(4) 0.5929(2) 0.0372(12) Uani d . 1 1 . .
    H H12A 1.0610 -0.0220 0.5907 0.045 Uiso calc R 1 1 . .
    H H12B 1.0347 0.0752 0.5518 0.045 Uiso calc R 1 1 . .
    C C13 1.1625(3) 0.1373(4) 0.6071(2) 0.0397(12) Uani d . 1 1 . .
    C C14 1.2063(3) 0.1843(5) 0.6585(3) 0.0494(15) Uani d . 1 1 . .
    H H14A 1.2567 0.2030 0.6448 0.074 Uiso calc R 1 1 . .
    H H14B 1.2101 0.1343 0.6911 0.074 Uiso calc R 1 1 . .
    H H14C 1.1802 0.2461 0.6728 0.074 Uiso calc R 1 1 . .
    C C15 1.2013(3) 0.0373(5) 0.5876(3) 0.0500(15) Uani d . 1 1 . .
    H H15A 1.2539 0.0515 0.5778 0.075 Uiso calc R 1 1 . .
    H H15B 1.1758 0.0094 0.5524 0.075 Uiso calc R 1 1 . .
    H H15C 1.1989 -0.0129 0.6202 0.075 Uiso calc R 1 1 . .
    C C16 1.1590(3) 0.2100(4) 0.5530(2) 0.0359(12) Uani d . 1 1 . .
    H H16A 1.1229 0.1803 0.5242 0.043 Uiso calc R 1 1 . .
    H H16B 1.2089 0.2089 0.5336 0.043 Uiso calc R 1 1 . .
    C C17 1.1374(3) 0.3234(4) 0.5624(2) 0.0352(12) Uani d . 1 1 . .
    H H17 1.1693 0.3523 0.5951 0.042 Uiso calc R 1 1 . .
    C C18 1.1531(3) 0.3833(4) 0.5052(2) 0.0449(13) Uani d . 1 1 . .
    H H18A 1.2058 0.3746 0.4940 0.067 Uiso calc R 1 1 . .
    H H18B 1.1426 0.4564 0.5118 0.067 Uiso calc R 1 1 . .
    H H18C 1.1209 0.3573 0.4731 0.067 Uiso calc R 1 1 . .
    C C19 1.0657(3) 0.1956(4) 0.7740(2) 0.0390(12) Uani d . 1 1 . .
    C C20 1.0900(4) 0.2282(5) 0.8341(3) 0.0555(16) Uani d . 1 1 . .
    H H20A 1.0463 0.2319 0.8606 0.083 Uiso calc R 1 1 . .
    H H20B 1.1137 0.2961 0.8316 0.083 Uiso calc R 1 1 . .
    H H20C 1.1260 0.1783 0.8500 0.083 Uiso calc R 1 1 . .
    Cl Cl 0.90070(8) 0.24995(10) 0.45914(6) 0.0454(4) Uani d PD 0.692(11) 1 A 1
    O O3 0.8898(3) 0.2216(4) 0.39872(16) 0.0672(13) Uani d PD 0.692(11) 1 A 1
    O O4 0.9752(3) 0.2296(10) 0.4786(4) 0.102(4) Uani d PD 0.692(11) 1 A 1
    O O5 0.8516(5) 0.1844(6) 0.4969(3) 0.081(3) Uani d PD 0.692(11) 1 A 1
    O O6 0.8776(6) 0.3529(4) 0.4698(3) 0.074(3) Uani d PD 0.692(11) 1 A 1
    Cl Cl1 0.90070(8) 0.24995(10) 0.45914(6) 0.0454(4) Uani d PD 0.308(11) 1 A 2
    O O13 0.8898(3) 0.2216(4) 0.39872(16) 0.0672(13) Uani d PD 0.308(11) 1 A 2
    O O14 0.9755(6) 0.2979(15) 0.4630(7) 0.102(4) Uani d PD 0.308(11) 1 A 2
    O O15 0.8985(12) 0.1657(9) 0.4985(5) 0.081(3) Uani d PD 0.308(11) 1 A 2
    O O16 0.8483(9) 0.3283(11) 0.4765(7) 0.074(3) Uani d PD 0.308(11) 1 A 2
loop_
    _atom_site_aniso_label
    _atom_site_aniso_U_11
    _atom_site_aniso_U_22
    _atom_site_aniso_U_33
    _atom_site_aniso_U_12
    _atom_site_aniso_U_13
    _atom_site_aniso_U_23
    Zn 0.0378(4) 0.0312(4) 0.0344(4) -0.0006(3) 0.0006(2) 0.0000(2)
    O1 0.054(2) 0.042(2) 0.034(2) 0.0042(18) -0.0023(17) -0.0004(17)
    O2 0.071(3) 0.038(2) 0.038(2) -0.006(2) -0.0047(19) 0.0031(18)
    N1 0.036(2) 0.029(2) 0.035(2) 0.0017(19) -0.0041(18) -0.0017(18)
    N2 0.039(3) 0.036(3) 0.042(3) 0.003(2) 0.001(2) -0.004(2)
    N3 0.036(2) 0.032(2) 0.037(2) 0.0009(18) 0.0018(19) -0.0004(19)
    N4 0.038(2) 0.033(2) 0.034(2) 0.0042(19) -0.0036(19) 0.0014(19)
    C1 0.053(3) 0.025(3) 0.036(3) 0.004(2) 0.004(2) 0.000(2)
    C2 0.053(4) 0.033(3) 0.047(3) -0.008(3) 0.012(3) -0.009(2)
    C3 0.044(3) 0.037(3) 0.041(3) 0.008(2) -0.001(2) -0.005(2)
    C4 0.044(3) 0.041(3) 0.055(4) 0.000(3) 0.007(3) -0.008(3)
    C5 0.049(4) 0.045(4) 0.100(5) 0.009(3) 0.005(4) -0.014(4)
    C6 0.058(4) 0.057(4) 0.060(4) -0.013(3) 0.024(3) -0.017(3)
    C7 0.034(3) 0.050(4) 0.059(4) 0.000(3) 0.004(3) -0.013(3)
    C8 0.044(3) 0.034(3) 0.053(3) -0.005(2) 0.006(3) -0.009(3)
    C9 0.053(4) 0.052(4) 0.056(4) -0.008(3) 0.014(3) -0.005(3)
    C10 0.044(3) 0.028(3) 0.038(3) 0.001(2) -0.003(2) 0.001(2)
    C11 0.051(3) 0.032(3) 0.047(3) -0.006(3) 0.005(3) -0.003(2)
    C12 0.039(3) 0.034(3) 0.038(3) 0.004(2) 0.000(2) -0.005(2)
    C13 0.037(3) 0.036(3) 0.046(3) 0.005(2) -0.003(2) -0.002(2)
    C14 0.046(3) 0.054(4) 0.048(4) -0.002(3) -0.006(3) 0.004(3)
    C15 0.044(3) 0.045(3) 0.061(4) 0.008(3) 0.002(3) 0.002(3)
    C16 0.034(3) 0.035(3) 0.039(3) 0.001(2) 0.000(2) -0.005(2)
    C17 0.038(3) 0.035(3) 0.032(3) -0.001(2) 0.000(2) -0.004(2)
    C18 0.049(3) 0.037(3) 0.049(3) -0.003(3) 0.005(3) 0.002(3)
    C19 0.038(3) 0.044(3) 0.035(3) 0.002(2) 0.007(2) 0.010(2)
    C20 0.076(5) 0.046(4) 0.045(3) -0.008(3) -0.006(3) 0.001(3)
    Cl 0.0548(9) 0.0363(7) 0.0450(8) 0.0057(6) -0.0117(6) -0.0036(6)
    O3 0.090(4) 0.066(3) 0.045(3) 0.003(3) -0.022(2) -0.010(2)
    O4 0.060(4) 0.161(11) 0.085(6) 0.047(6) -0.037(4) -0.066(7)
    O5 0.103(8) 0.070(5) 0.069(4) -0.023(5) -0.008(5) 0.019(3)
    O6 0.122(8) 0.025(4) 0.076(4) 0.008(4) -0.001(4) 0.001(3)
    Cl1 0.0548(9) 0.0363(7) 0.0450(8) 0.0057(6) -0.0117(6) -0.0036(6)
    O13 0.090(4) 0.066(3) 0.045(3) 0.003(3) -0.022(2) -0.010(2)
    O14 0.060(4) 0.161(11) 0.085(6) 0.047(6) -0.037(4) -0.066(7)
    O15 0.103(8) 0.070(5) 0.069(4) -0.023(5) -0.008(5) 0.019(3)
    O16 0.122(8) 0.025(4) 0.076(4) 0.008(4) -0.001(4) 0.001(3)
_geom_special_details
;
All s.u.'s (except the s.u. in the dihedral angle between two l.s. planes) are
estimated using the full covariance matrix. The cell s.u.'s are taken into
account individually in the estimation of s.u.'s in distances, angles and
torsion angles; correlations between s.u.'s in cell parameters are only used
when they are defined by crystal symmetry. An approximate (isotropic)
treatment of cell s.u.'s is used for estimating s.u.'s involving l.s. planes.
;
loop_
    _geom_bond_atom_site_label_1
    _geom_bond_atom_site_label_2
    _geom_bond_site_symmetry_2
    _geom_bond_distance
    _geom_bond_publ_flag
    Zn O1 . 1.973(4) y
    Zn N1 . 2.124(4) y
    Zn N2 . 2.216(4) y
    Zn N3 . 2.095(4) y
    Zn N4 . 2.153(4) y
    O1 C19 . 1.286(6) ?
    O2 C19 . 1.261(7) ?
    N1 C1 . 1.504(6) ?
    N1 C17 . 1.508(6) ?
    N1 H1N . 0.882(10) ?
    N2 C3 . 1.473(7) ?
    N2 C4 . 1.500(7) ?
    N2 H2N . 0.878(10) ?
    N3 C8 . 1.497(7) ?
    N3 C10 . 1.499(6) ?
    N3 H3N . 0.879(10) ?
    N4 C12 . 1.478(7) ?
    N4 C13 . 1.511(7) ?
    N4 H4N . 0.880(10) ?
    C1 C2 . 1.518(7) ?
    C1 C3 . 1.523(8) ?
    C1 H1 . 1.0000 ?
    C2 H2A . 0.9800 ?
    C2 H2B . 0.9800 ?
    C2 H2C . 0.9800 ?
    C3 H3A . 0.9900 ?
    C3 H3B . 0.9900 ?
    C4 C6 . 1.528(9) ?
    C4 C7 . 1.537(8) ?
    C4 C5 . 1.540(8) ?
    C5 H5A . 0.9800 ?
    C5 H5B . 0.9800 ?
    C5 H5C . 0.9800 ?
    C6 H6A . 0.9800 ?
    C6 H6B . 0.9800 ?
    C6 H6C . 0.9800 ?
    C7 C8 . 1.559(8) ?
    C7 H7A . 0.9900 ?
    C7 H7B . 0.9900 ?
    C8 C9 . 1.497(8) ?
    C8 H8 . 1.0000 ?
    C9 H9A . 0.9800 ?
    C9 H9B . 0.9800 ?
    C9 H9C . 0.9800 ?
    C10 C11 . 1.521(7) ?
    C10 C12 . 1.534(7) ?
    C10 H10 . 1.0000 ?
    C11 H11A . 0.9800 ?
    C11 H11B . 0.9800 ?
    C11 H11C . 0.9800 ?
    C12 H12A . 0.9900 ?
    C12 H12B . 0.9900 ?
    C13 C14 . 1.518(8) ?
    C13 C16 . 1.537(7) ?
    C13 C15 . 1.535(8) ?
    C14 H14A . 0.9800 ?
    C14 H14B . 0.9800 ?
    C14 H14C . 0.9800 ?
    C15 H15A . 0.9800 ?
    C15 H15B . 0.9800 ?
    C15 H15C . 0.9800 ?
    C16 C17 . 1.537(7) ?
    C16 H16A . 0.9900 ?
    C16 H16B . 0.9900 ?
    C17 C18 . 1.524(7) ?
    C17 H17 . 1.0000 ?
    C18 H18A . 0.9800 ?
    C18 H18B . 0.9800 ?
    C18 H18C . 0.9800 ?
    C19 C20 . 1.476(8) ?
    C20 H20A . 0.9800 ?
    C20 H20B . 0.9800 ?
    C20 H20C . 0.9800 ?
    Cl O6 . 1.420(5) ?
    Cl O3 . 1.415(4) ?
    Cl O4 . 1.422(5) ?
    Cl O5 . 1.484(5) ?
    Cl1 O15 . 1.405(7) ?
    Cl1 O16 . 1.435(7) ?
    Cl1 O13 . 1.415(4) ?
    Cl1 O14 . 1.474(8) ?
loop_
    _geom_angle_atom_site_label_1
    _geom_angle_atom_site_label_2
    _geom_angle_atom_site_label_3
    _geom_angle_site_symmetry_1
    _geom_angle_site_symmetry_3
    _geom_angle
    _geom_angle_publ_flag
    O1 Zn N3 . . 128.04(17) ?
    O1 Zn N1 . . 121.79(16) ?
    N3 Zn N1 . . 109.96(17) ?
    O1 Zn N4 . . 99.58(16) ?
    N3 Zn N4 . . 82.75(16) ?
    N1 Zn N4 . . 91.23(16) ?
    O1 Zn N2 . . 89.52(16) ?
    N3 Zn N2 . . 92.08(17) ?
    N1 Zn N2 . . 83.46(17) ?
    N4 Zn N2 . . 170.89(16) ?
    C19 O1 Zn . . 124.3(4) ?
    C1 N1 C17 . . 114.5(4) ?
    C1 N1 Zn . . 105.6(3) ?
    C17 N1 Zn . . 120.6(3) ?
    C1 N1 H1N . . 109(4) ?
    C17 N1 H1N . . 104(4) ?
    Zn N1 H1N . . 102(4) ?
    C3 N2 C4 . . 117.2(4) ?
    C3 N2 Zn . . 103.2(3) ?
    C4 N2 Zn . . 119.4(3) ?
    C3 N2 H2N . . 103(4) ?
    C4 N2 H2N . . 102(4) ?
    Zn N2 H2N . . 111(4) ?
    C8 N3 C10 . . 113.7(4) ?
    C8 N3 Zn . . 117.3(3) ?
    C10 N3 Zn . . 109.0(3) ?
    C8 N3 H3N . . 110(4) ?
    C10 N3 H3N . . 103(4) ?
    Zn N3 H3N . . 102(4) ?
    C12 N4 C13 . . 115.7(4) ?
    C12 N4 Zn . . 106.5(3) ?
    C13 N4 Zn . . 118.1(3) ?
    C12 N4 H4N . . 109(4) ?
    C13 N4 H4N . . 104(4) ?
    Zn N4 H4N . . 102(4) ?
    N1 C1 C2 . . 110.9(4) ?
    N1 C1 C3 . . 107.2(4) ?
    C2 C1 C3 . . 112.4(4) ?
    N1 C1 H1 . . 108.8 ?
    C2 C1 H1 . . 108.8 ?
    C3 C1 H1 . . 108.8 ?
    C1 C2 H2A . . 109.5 ?
    C1 C2 H2B . . 109.5 ?
    H2A C2 H2B . . 109.5 ?
    C1 C2 H2C . . 109.5 ?
    H2A C2 H2C . . 109.5 ?
    H2B C2 H2C . . 109.5 ?
    N2 C3 C1 . . 110.9(4) ?
    N2 C3 H3A . . 109.5 ?
    C1 C3 H3A . . 109.5 ?
    N2 C3 H3B . . 109.5 ?
    C1 C3 H3B . . 109.5 ?
    H3A C3 H3B . . 108.1 ?
    N2 C4 C6 . . 106.2(5) ?
    N2 C4 C7 . . 111.3(4) ?
    C6 C4 C7 . . 114.6(5) ?
    N2 C4 C5 . . 111.8(5) ?
    C6 C4 C5 . . 106.7(5) ?
    C7 C4 C5 . . 106.3(5) ?
    C4 C5 H5A . . 109.5 ?
    C4 C5 H5B . . 109.5 ?
    H5A C5 H5B . . 109.5 ?
    C4 C5 H5C . . 109.5 ?
    H5A C5 H5C . . 109.5 ?
    H5B C5 H5C . . 109.5 ?
    C4 C6 H6A . . 109.5 ?
    C4 C6 H6B . . 109.5 ?
    H6A C6 H6B . . 109.5 ?
    C4 C6 H6C . . 109.5 ?
    H6A C6 H6C . . 109.5 ?
    H6B C6 H6C . . 109.5 ?
    C4 C7 C8 . . 122.4(5) ?
    C4 C7 H7A . . 106.7 ?
    C8 C7 H7A . . 106.7 ?
    C4 C7 H7B . . 106.7 ?
    C8 C7 H7B . . 106.7 ?
    H7A C7 H7B . . 106.6 ?
    N3 C8 C9 . . 112.1(5) ?
    N3 C8 C7 . . 108.9(4) ?
    C9 C8 C7 . . 117.6(5) ?
    N3 C8 H8 . . 105.8 ?
    C9 C8 H8 . . 105.8 ?
    C7 C8 H8 . . 105.8 ?
    C8 C9 H9A . . 109.5 ?
    C8 C9 H9B . . 109.5 ?
    H9A C9 H9B . . 109.5 ?
    C8 C9 H9C . . 109.5 ?
    H9A C9 H9C . . 109.5 ?
    H9B C9 H9C . . 109.5 ?
    N3 C10 C11 . . 113.0(4) ?
    N3 C10 C12 . . 107.5(4) ?
    C11 C10 C12 . . 109.9(4) ?
    N3 C10 H10 . . 108.7 ?
    C11 C10 H10 . . 108.7 ?
    C12 C10 H10 . . 108.7 ?
    C10 C11 H11A . . 109.5 ?
    C10 C11 H11B . . 109.5 ?
    H11A C11 H11B . . 109.5 ?
    C10 C11 H11C . . 109.5 ?
    H11A C11 H11C . . 109.5 ?
    H11B C11 H11C . . 109.5 ?
    N4 C12 C10 . . 109.3(4) ?
    N4 C12 H12A . . 109.8 ?
    C10 C12 H12A . . 109.8 ?
    N4 C12 H12B . . 109.8 ?
    C10 C12 H12B . . 109.8 ?
    H12A C12 H12B . . 108.3 ?
    N4 C13 C14 . . 106.6(4) ?
    N4 C13 C16 . . 110.4(4) ?
    C14 C13 C16 . . 111.8(5) ?
    N4 C13 C15 . . 110.7(4) ?
    C14 C13 C15 . . 109.0(5) ?
    C16 C13 C15 . . 108.4(4) ?
    C13 C14 H14A . . 109.5 ?
    C13 C14 H14B . . 109.5 ?
    H14A C14 H14B . . 109.5 ?
    C13 C14 H14C . . 109.5 ?
    H14A C14 H14C . . 109.5 ?
    H14B C14 H14C . . 109.5 ?
    C13 C15 H15A . . 109.5 ?
    C13 C15 H15B . . 109.5 ?
    H15A C15 H15B . . 109.5 ?
    C13 C15 H15C . . 109.5 ?
    H15A C15 H15C . . 109.5 ?
    H15B C15 H15C . . 109.5 ?
    C13 C16 C17 . . 119.5(4) ?
    C13 C16 H16A . . 107.5 ?
    C17 C16 H16A . . 107.5 ?
    C13 C16 H16B . . 107.5 ?
    C17 C16 H16B . . 107.5 ?
    H16A C16 H16B . . 107.0 ?
    N1 C17 C18 . . 111.9(4) ?
    N1 C17 C16 . . 110.2(4) ?
    C18 C17 C16 . . 109.2(4) ?
    N1 C17 H17 . . 108.5 ?
    C18 C17 H17 . . 108.5 ?
    C16 C17 H17 . . 108.5 ?
    C17 C18 H18A . . 109.5 ?
    C17 C18 H18B . . 109.5 ?
    H18A C18 H18B . . 109.5 ?
    C17 C18 H18C . . 109.5 ?
    H18A C18 H18C . . 109.5 ?
    H18B C18 H18C . . 109.5 ?
    O2 C19 O1 . . 122.8(5) ?
    O2 C19 C20 . . 120.7(5) ?
    O1 C19 C20 . . 116.4(5) ?
    C19 C20 H20A . . 109.5 ?
    C19 C20 H20B . . 109.5 ?
    H20A C20 H20B . . 109.5 ?
    C19 C20 H20C . . 109.5 ?
    H20A C20 H20C . . 109.5 ?
    H20B C20 H20C . . 109.5 ?
    O6 Cl O3 . . 111.5(4) ?
    O6 Cl O4 . . 113.3(4) ?
    O3 Cl O4 . . 111.8(4) ?
    O6 Cl O5 . . 106.0(4) ?
    O3 Cl O5 . . 108.3(4) ?
    O4 Cl O5 . . 105.6(4) ?
    O15 Cl1 O16 . . 111.4(7) ?
    O15 Cl1 O13 . . 113.1(6) ?
    O16 Cl1 O13 . . 110.8(6) ?
    O15 Cl1 O14 . . 108.5(6) ?
    O16 Cl1 O14 . . 105.8(6) ?
    O13 Cl1 O14 . . 106.9(6) ?
loop_
    _geom_torsion_atom_site_label_1
    _geom_torsion_atom_site_label_2
    _geom_torsion_atom_site_label_3
    _geom_torsion_atom_site_label_4
    _geom_torsion_site_symmetry_1
    _geom_torsion_site_symmetry_2
    _geom_torsion_site_symmetry_3
    _geom_torsion_site_symmetry_4
    _geom_torsion
    _geom_torsion_publ_flag
    N3 Zn O1 C19 . . . . 48.1(5) ?
    N1 Zn O1 C19 . . . . -137.6(4) ?
    N4 Zn O1 C19 . . . . -40.2(4) ?
    N2 Zn O1 C19 . . . . 140.4(4) ?
    O1 Zn N1 C1 . . . . -66.6(4) ?
    N3 Zn N1 C1 . . . . 108.6(3) ?
    N4 Zn N1 C1 . . . . -168.7(3) ?
    N2 Zn N1 C1 . . . . 18.7(3) ?
    O1 Zn N1 C17 . . . . 65.2(4) ?
    N3 Zn N1 C17 . . . . -119.6(4) ?
    N4 Zn N1 C17 . . . . -36.9(4) ?
    N2 Zn N1 C17 . . . . 150.5(4) ?
    O1 Zn N2 C3 . . . . 134.4(3) ?
    N3 Zn N2 C3 . . . . -97.6(3) ?
    N1 Zn N2 C3 . . . . 12.3(3) ?
    O1 Zn N2 C4 . . . . -93.4(4) ?
    N3 Zn N2 C4 . . . . 34.7(4) ?
    N1 Zn N2 C4 . . . . 144.5(4) ?
    O1 Zn N3 C8 . . . . 48.5(4) ?
    N1 Zn N3 C8 . . . . -126.3(4) ?
    N4 Zn N3 C8 . . . . 145.0(4) ?
    N2 Zn N3 C8 . . . . -42.5(4) ?
    O1 Zn N3 C10 . . . . -82.6(4) ?
    N1 Zn N3 C10 . . . . 102.6(3) ?
    N4 Zn N3 C10 . . . . 13.9(3) ?
    N2 Zn N3 C10 . . . . -173.6(3) ?
    O1 Zn N4 C12 . . . . 143.2(3) ?
    N3 Zn N4 C12 . . . . 15.7(3) ?
    N1 Zn N4 C12 . . . . -94.3(3) ?
    O1 Zn N4 C13 . . . . -84.7(4) ?
    N3 Zn N4 C13 . . . . 147.8(4) ?
    N1 Zn N4 C13 . . . . 37.8(4) ?
    C17 N1 C1 C2 . . . . -58.5(5) ?
    Zn N1 C1 C2 . . . . 76.7(4) ?
    C17 N1 C1 C3 . . . . 178.5(4) ?
    Zn N1 C1 C3 . . . . -46.3(4) ?
    C4 N2 C3 C1 . . . . -175.7(4) ?
    Zn N2 C3 C1 . . . . -42.2(5) ?
    N1 C1 C3 N2 . . . . 62.6(5) ?
    C2 C1 C3 N2 . . . . -59.5(6) ?
    C3 N2 C4 C6 . . . . -153.3(5) ?
    Zn N2 C4 C6 . . . . 80.8(5) ?
    C3 N2 C4 C7 . . . . 81.4(6) ?
    Zn N2 C4 C7 . . . . -44.5(6) ?
    C3 N2 C4 C5 . . . . -37.3(7) ?
    Zn N2 C4 C5 . . . . -163.1(4) ?
    N2 C4 C7 C8 . . . . 63.1(7) ?
    C6 C4 C7 C8 . . . . -57.4(7) ?
    C5 C4 C7 C8 . . . . -175.0(5) ?
    C10 N3 C8 C9 . . . . 57.6(6) ?
    Zn N3 C8 C9 . . . . -71.3(5) ?
    C10 N3 C8 C7 . . . . -170.5(4) ?
    Zn N3 C8 C7 . . . . 60.6(5) ?
    C4 C7 C8 N3 . . . . -71.8(7) ?
    C4 C7 C8 C9 . . . . 57.1(8) ?
    C8 N3 C10 C11 . . . . 65.2(6) ?
    Zn N3 C10 C11 . . . . -161.8(4) ?
    C8 N3 C10 C12 . . . . -173.3(4) ?
    Zn N3 C10 C12 . . . . -40.3(5) ?
    C13 N4 C12 C10 . . . . -175.8(4) ?
    Zn N4 C12 C10 . . . . -42.4(5) ?
    N3 C10 C12 N4 . . . . 56.2(5) ?
    C11 C10 C12 N4 . . . . 179.6(4) ?
    C12 N4 C13 C14 . . . . -165.8(4) ?
    Zn N4 C13 C14 . . . . 66.3(5) ?
    C12 N4 C13 C16 . . . . 72.6(5) ?
    Zn N4 C13 C16 . . . . -55.3(5) ?
    C12 N4 C13 C15 . . . . -47.5(6) ?
    Zn N4 C13 C15 . . . . -175.3(3) ?
    N4 C13 C16 C17 . . . . 70.6(6) ?
    C14 C13 C16 C17 . . . . -47.8(6) ?
    C15 C13 C16 C17 . . . . -167.9(5) ?
    C1 N1 C17 C18 . . . . -58.2(6) ?
    Zn N1 C17 C18 . . . . 174.0(3) ?
    C1 N1 C17 C16 . . . . -179.8(4) ?
    Zn N1 C17 C16 . . . . 52.3(5) ?
    C13 C16 C17 N1 . . . . -68.1(6) ?
    C13 C16 C17 C18 . . . . 168.7(5) ?
    Zn O1 C19 O2 . . . . -1.1(7) ?
    Zn O1 C19 C20 . . . . -178.7(4) ?
loop_
    _geom_hbond_atom_site_label_D
    _geom_hbond_atom_site_label_H
    _geom_hbond_atom_site_label_A
    _geom_hbond_site_symmetry_A
    _geom_hbond_distance_DH
    _geom_hbond_distance_HA
    _geom_hbond_distance_DA
    _geom_hbond_angle_DHA
    N1 H1n O4 . 0.88(4) 2.14(5) 3.017(10) 177(5)
    N2 H2n O2 4_756 0.88(4) 2.60(4) 3.375(6) 147(4)
    N3 H3n O5 . 0.88(3) 2.42(3) 3.228(8) 153(5)
    N4 H4n O2 . 0.88(3) 2.25(3) 2.978(6) 140(4)
