# Supplementary material for: (Acetato-κO)(2,5,5,7,9,12,12,14-octa­methyl-1,4,8,11-tetra­aza­cyclo­tetra­decane-κ4 N,N′,N′′,N′′′)zinc perchlorate
Source: Acta Crystallogr Sect E Struct Rep Online. 2011 Nov 5;67(Pt 12):m1659–60. doi: 10.1107/S1600536811045582 (PMC3238594; doi:10.1107/S1600536811045582)
Supplement: Supplementary file 2 [file e-67-m1659-Isup2.hkl]

#
# h,k,l, Fc-squared, Fo-squared, sigma(Fo-squared) and status flag
#
data_I
_shelx_title ' shelx                  R =  New: Pbca'
_shelx_refln_list_code          4
_shelx_F_calc_maximum      369.16
_exptl_crystal_F_000      2288.00
_reflns_d_resolution_high  0.8409
 
loop_
 _symmetry_equiv_pos_as_xyz
 'x, y, z'
 '-x+1/2, -y, z+1/2'
 'x+1/2, -y+1/2, -z'
 '-x, y+1/2, -z+1/2'
 '-x, -y, -z'
 'x-1/2, y, -z-1/2'
 '-x-1/2, y-1/2, z'
 'x, -y-1/2, z-1/2'
 
_cell_length_a    17.8220
_cell_length_b    12.9950
_cell_length_c    22.3810
_cell_angle_alpha  90.000
_cell_angle_beta   90.000
_cell_angle_gamma  90.000
 
_shelx_F_squared_multiplier     1.000
 
loop_
 _refln_index_h
 _refln_index_k
 _refln_index_l
 _refln_F_squared_calc
 _refln_F_squared_meas
 _refln_F_squared_sigma
 _refln_observed_status
   4   0   0    54449.25    53611.04    299.05 o
   6   0   0     2556.33     2996.00    121.07 o
   8   0   0     2604.89     3861.44    463.98 o
  10   0   0      339.75      957.91    268.11 o
  12   0   0      834.74      928.06     60.19 o
  14   0   0     2396.06     2625.73    319.16 o
  16   0   0      457.32      364.37     86.67 o
  18   0   0      481.23      428.88    102.95 o
   2   1   0    13851.21    13230.72    224.72 o
   4   1   0    10570.44    11329.16    208.61 o
   6   1   0    89818.56    88256.71    691.16 o
   8   1   0    23730.46    20720.71    308.20 o
  10   1   0     3373.74     3209.09    229.35 o
  12   1   0      884.94     1109.52     72.97 o
  14   1   0     3802.75     4297.03    413.38 o
  16   1   0     5086.58     3979.59    383.59 o
  18   1   0     2179.69     1482.74    241.30 o
   2   2   0    42389.60    45718.00    420.85 o
   4   2   0     1323.21     1693.52    144.75 o
   6   2   0    20064.97    21117.56    213.12 o
   8   2   0    35188.89    38023.57    475.57 o
  10   2   0    10674.68     9626.20    165.29 o
  12   2   0     6706.61     7554.24    237.60 o
  14   2   0       75.63      168.03     35.58 o
  16   2   0       93.47      163.08     42.80 o
  18   2   0      469.92      375.11     85.68 o
   2   3   0     2145.16     2119.31    241.07 o
   4   3   0     1129.51     1160.07     95.54 o
   6   3   0    20860.79    21324.52    644.22 o
   8   3   0    28218.88    28750.80    636.62 o
  10   3   0     8500.25     8405.42    367.46 o
  12   3   0      227.67      235.70     27.82 o
  14   3   0       86.97      124.12     28.47 o
  16   3   0     7070.31     7505.61    802.65 o
  18   3   0     4870.26     3853.11    907.53 o
  20   3   0     1961.26     1658.82    199.02 o
   2   4   0    59793.35    61250.18   1451.35 o
   4   4   0    60958.63    66692.88   1008.81 o
   6   4   0     4761.22     3573.71    247.04 o
   8   4   0     9147.53     8958.33    548.81 o
  10   4   0    41253.01    48021.30   1363.99 o
  12   4   0     1885.77     2214.61    114.68 o
  14   4   0     6327.70     6655.24    389.70 o
  16   4   0      716.18      587.25     63.56 o
  18   4   0        5.57       20.91     25.60 o
  20   4   0       14.16       24.99     27.19 o
   2   5   0     2633.62     2337.14    563.15 o
   4   5   0     8577.65     9754.00    299.50 o
   6   5   0     4338.02     4025.27    374.09 o
   8   5   0    21322.26    23701.93    563.06 o
  10   5   0    10820.63    12300.03    390.92 o
  12   5   0      258.09      162.73     47.70 o
  14   5   0     4016.80     3869.59    216.77 o
  16   5   0    11655.12    14051.82    648.76 o
  18   5   0     3250.17     4403.79    467.39 o
  20   5   0      567.37      471.66    246.89 o
   0   6   0    27708.40    27964.40    601.81 o
   2   6   0    53433.64    55263.59    943.65 o
   4   6   0    37194.00    42100.79    593.12 o
   6   6   0     2911.63     3623.75    241.91 o
   8   6   0     4615.26     5528.74    255.81 o
  10   6   0    14543.10    16741.45    479.30 o
  12   6   0     2320.38     2573.24    230.63 o
  14   6   0     2815.72     2735.51    234.34 o
  16   6   0      356.71      300.43     61.13 o
  18   6   0      122.57      212.64    127.93 o
   2   7   0     1059.31     1195.16    188.74 o
   4   7   0      791.87     1141.43    106.18 o
   6   7   0     5914.28     6489.83    294.14 o
   8   7   0    18775.28    21396.89    721.87 o
  10   7   0     4056.85     4452.05    407.92 o
  12   7   0      806.22     1044.46    183.67 o
  14   7   0     3293.39     4226.36    568.30 o
  16   7   0     2620.38     3223.07    730.80 o
  18   7   0     1908.37     2661.68    188.74 o
   0   8   0    42256.82    45972.39   1502.73 o
   2   8   0    22467.51    23440.81    496.33 o
   4   8   0      110.43      106.91     26.47 o
   6   8   0      628.76      680.94     54.78 o
   8   8   0     5161.79     4664.16    231.06 o
  10   8   0     7293.34     8668.11    626.65 o
  12   8   0     9307.63     9350.05   1110.40 o
  14   8   0      149.31      131.45     88.61 o
  16   8   0      152.33      115.30     53.76 o
  18   8   0        3.17       29.95     38.91 o
   2   9   0     4522.45     5153.54    180.23 o
   4   9   0       26.17      118.58     63.13 o
   6   9   0     5622.53     5899.32    533.52 o
   8   9   0     5992.76     6292.38    420.05 o
  10   9   0     2966.52     2849.30    290.38 o
  12   9   0     3463.95     4064.24    553.76 o
  14   9   0     2766.77     2985.14    372.30 o
  16   9   0     1342.49     1469.45    142.86 o
   0  10   0    38696.56    38614.73   2610.79 o
   2  10   0    12558.07    13075.14    391.26 o
   4  10   0     2866.32     2938.17    186.51 o
   6  10   0     4204.01     4588.15    253.29 o
   8  10   0     4150.63     4492.67    350.59 o
  10  10   0     3170.59     2888.73    477.83 o
  12  10   0       63.32      360.12    106.09 o
  14  10   0      314.70      172.75     66.22 o
  16  10   0      164.48       85.57     51.49 o
   2  11   0     6720.48     7178.31    265.78 o
   4  11   0      244.07      238.91     46.94 o
   6  11   0     5362.73     5243.99    352.41 o
   8  11   0     7042.95     7728.07    594.81 o
  10  11   0     5183.98     4771.62    622.16 o
  12  11   0     1357.16     1468.71    810.36 o
  14  11   0      206.62       79.98     79.74 o
   0  12   0     5385.10     5094.07   1100.54 o
   2  12   0     5850.19     6293.51    419.03 o
   4  12   0      950.73     1012.76    103.79 o
   6  12   0      475.95      420.24     63.68 o
   8  12   0     3737.49     3355.22    385.28 o
  10  12   0     2228.30     2428.30    236.68 o
  12  12   0      400.87      418.70    111.04 o
   2  13   0       15.17       99.09     42.32 o
   4  13   0     1177.43      993.54    107.75 o
   6  13   0     2708.17     2446.70    222.03 o
   8  13   0      830.29      881.45    133.85 o
  10  13   0      616.64      622.14     86.43 o
   0  14   0     6368.14     6311.43   3545.71 o
   2  14   0     3047.47     3040.65    294.16 o
   4  14   0     1237.52     1219.51    147.40 o
   6  14   0      241.25      272.89     83.10 o
   8  14   0      603.38      642.43    189.02 o
   2  15   0       67.50       76.12     47.14 o
   4  15   0       99.25      193.52     66.92 o
   2   1   1     5685.66     5834.78    152.08 o
   3   1   1      606.33      470.87     33.21 o
   4   1   1     2093.74     2368.33    146.76 o
   5   1   1       15.13       14.14     10.06 o
   6   1   1     7115.01     7268.39     78.75 o
   7   1   1      771.96      731.26     28.68 o
   8   1   1      330.16      339.31     18.41 o
   9   1   1      569.33      513.87     26.84 o
  10   1   1      684.00      691.11     51.43 o
  11   1   1      967.23     1187.63     33.67 o
  12   1   1        9.50       58.16     13.81 o
  13   1   1       23.04       72.06     13.92 o
  14   1   1      418.87      463.46     36.95 o
  15   1   1      425.89      383.46     41.42 o
  16   1   1        0.55       63.28     17.10 o
  17   1   1      413.28      189.30     37.47 o
  18   1   1        2.84       26.72     14.43 o
  19   1   1        0.07       -3.70     19.31 o
   0   2   1    11504.44    12447.20    401.43 o
   1   2   1      508.94      537.65     38.50 o
   2   2   1      327.02      381.49     28.71 o
   3   2   1     3287.21     3035.69    219.09 o
   4   2   1        6.38       27.46     17.11 o
   5   2   1      550.46      452.45     31.90 o
   6   2   1      532.19      450.44     43.70 o
   7   2   1        3.90       39.14     10.47 o
   8   2   1      697.14      710.43     53.00 o
   9   2   1     2227.99     2120.90    135.12 o
  10   2   1      141.46      109.57     16.74 o
  11   2   1      230.30      154.67     12.91 o
  12   2   1      646.38      663.57     37.17 o
  13   2   1      443.48      349.53     37.15 o
  14   2   1      202.56      283.45     32.17 o
  15   2   1        5.87      106.65     30.03 o
  16   2   1      211.24      223.80     27.24 o
  17   2   1       23.09       47.76     19.87 o
  18   2   1       14.36       65.17     14.25 o
  19   2   1        5.61       72.58     31.09 o
   1   3   1      407.47      831.66     68.91 o
   2   3   1    13290.15    14783.56    154.46 o
   3   3   1      535.19      522.84     37.96 o
   4   3   1     3409.19     3097.04    181.57 o
   5   3   1        8.49       44.48     18.38 o
   6   3   1       25.55       62.03     23.49 o
   7   3   1        2.17       78.13     27.72 o
   8   3   1      159.19      182.74     26.32 o
   9   3   1      114.74       86.39     21.66 o
  10   3   1       30.27      111.81     16.24 o
  11   3   1     1341.25     1686.72     44.37 o
  12   3   1        1.19       49.94     11.20 o
  13   3   1      739.58      645.14     30.37 o
  14   3   1      606.25      628.17     36.15 o
  15   3   1       81.95      114.98     17.24 o
  16   3   1      125.99      150.29     49.57 o
  17   3   1       25.23       54.39     15.67 o
  18   3   1       11.39       64.68     22.63 o
  19   3   1        1.07       28.15     29.81 o
  20   3   1       64.23      153.11     49.95 o
   0   4   1      782.24      646.29    190.40 o
   1   4   1     4639.76     4072.35    638.59 o
   2   4   1      211.07      250.78     30.23 o
   3   4   1    12510.85    13564.71    203.97 o
   4   4   1     2068.92     2075.26    106.90 o
   5   4   1     2869.44     3043.25    146.19 o
   6   4   1       16.22       42.10     21.23 o
   7   4   1      706.11      769.91     69.48 o
   8   4   1      305.52      258.13     29.55 o
   9   4   1      954.85     1349.77     53.75 o
  10   4   1     1982.54     1903.26     82.31 o
  11   4   1      174.61      160.77     20.01 o
  12   4   1     1063.69     1059.97     49.73 o
  13   4   1     1366.64     1147.49     47.38 o
  14   4   1      283.41      264.32     31.88 o
  15   4   1      384.35      358.92     27.21 o
  16   4   1        4.60       50.87     14.80 o
  17   4   1       23.59       48.58     22.80 o
  18   4   1        5.85       49.47     23.16 o
  19   4   1      136.38       66.33     96.20 o
  20   4   1       12.23      167.46     71.62 o
   1   5   1     2720.35     3314.71    212.07 o
   2   5   1      231.64      332.54     37.08 o
   3   5   1     1520.41     1456.96     95.81 o
   4   5   1    14409.81    16071.88    309.91 o
   5   5   1     1252.74     1393.66     77.70 o
   6   5   1     1429.20     1112.59    113.66 o
   7   5   1     1114.81      822.25     62.11 o
   8   5   1        6.81       71.38     21.34 o
   9   5   1      198.83      157.26     27.94 o
  10   5   1     1421.57     1417.20     59.58 o
  11   5   1       65.66       95.42     26.08 o
  12   5   1     1796.57     1777.42     75.08 o
  13   5   1      100.83      144.37     22.20 o
  14   5   1      255.36      164.82     37.93 o
  15   5   1      138.24      114.14     19.70 o
  16   5   1      238.60      197.81     31.22 o
  17   5   1       47.90       42.28     15.18 o
  18   5   1       56.42      159.82     52.61 o
  19   5   1      278.54      481.43     76.58 o
  20   5   1       41.16       43.73     30.08 o
   0   6   1     1785.40     2011.35    231.11 o
   1   6   1      835.76      985.56     73.91 o
   2   6   1      294.28      365.03     59.49 o
   3   6   1     5102.36     6200.00    614.64 o
   4   6   1     3905.61     4313.07    275.04 o
   5   6   1       90.94      156.18     35.28 o
   6   6   1      902.86     1008.74     65.11 o
   7   6   1     1879.63     1775.21     88.02 o
   8   6   1      563.23      660.77     43.35 o
   9   6   1      188.33      190.78     38.46 o
  10   6   1        1.26      175.77     38.31 o
  11   6   1        2.41      113.28     32.80 o
  12   6   1       49.60       58.15     35.95 o
  13   6   1       11.35      111.98     42.95 o
  14   6   1      126.42      141.14     25.33 o
  15   6   1      207.34      172.72     26.23 o
  16   6   1        2.07       68.30     19.65 o
  17   6   1       24.91      165.78     43.72 o
  18   6   1        2.81      103.92    110.97 o
  19   6   1        8.74      128.14     41.52 o
   1   7   1     1037.91     1253.71     93.81 o
   2   7   1     2923.68     3689.52    168.31 o
   3   7   1      278.47      150.54     26.80 o
   4   7   1     1227.49     1499.40     73.83 o
   5   7   1        6.84       40.68     37.93 o
   6   7   1      640.74      764.67     97.43 o
   7   7   1     2019.59     2014.56     95.82 o
   8   7   1      466.47      431.04     71.05 o
   9   7   1      450.17      421.13     68.83 o
  10   7   1       92.80      170.83     31.93 o
  11   7   1      218.87      173.76     37.17 o
  12   7   1      347.66      393.82    103.75 o
  13   7   1        2.84      106.00     32.50 o
  14   7   1       61.81       95.71     28.52 o
  15   7   1        4.12       59.25     20.34 o
  16   7   1      164.50      178.62     32.72 o
  17   7   1        1.96      104.37     37.55 o
  18   7   1      207.33      152.17    124.19 o
   0   8   1     1622.16     1844.39    104.01 o
   1   8   1      130.94      104.18     30.98 o
   2   8   1      906.29      977.06     68.59 o
   3   8   1      387.57      395.38     42.64 o
   4   8   1        5.55       77.38     27.82 o
   5   8   1     1461.18     1276.63     65.86 o
   6   8   1       37.16       68.46     20.04 o
   7   8   1     1106.31     1037.24     76.66 o
   8   8   1      461.81      464.64     41.70 o
   9   8   1      136.21      108.91     26.11 o
  10   8   1      129.36      353.02     84.76 o
  11   8   1      688.39      689.61     91.33 o
  12   8   1      451.96      540.49    181.49 o
  13   8   1        8.81      107.25     56.89 o
  14   8   1      568.59      641.72     94.25 o
  15   8   1       83.19      182.11     66.45 o
  16   8   1        7.36       39.89     37.57 o
  17   8   1       92.42      173.03     43.88 o
  18   8   1      144.26      154.29     42.01 o
   1   9   1     1324.94     1698.42     68.38 o
   2   9   1     1153.86     1286.29     70.89 o
   3   9   1      160.12      222.79     57.81 o
   4   9   1     2864.15     3165.71     99.87 o
   5   9   1      103.45      106.34     23.33 o
   6   9   1      109.37      134.50     35.18 o
   7   9   1      977.71     1042.76     67.07 o
   8   9   1       86.02       97.69     41.80 o
   9   9   1      249.19      255.37     41.27 o
  10   9   1       24.69       76.82    117.51 o
  11   9   1        3.48       40.08     48.85 o
  12   9   1      180.36      203.24     58.15 o
  13   9   1       30.83      120.53     53.01 o
  14   9   1      846.06      812.29    124.30 o
  15   9   1        0.34       54.08     28.22 o
  16   9   1       31.76       83.18     40.99 o
  17   9   1       27.07       13.98     48.83 o
   0  10   1     1191.22     1457.45    106.84 o
   1  10   1      479.67      666.65     46.59 o
   2  10   1      893.73      991.57     60.62 o
   3  10   1      364.10      343.01     45.94 o
   4  10   1      489.43      622.80     57.06 o
   5  10   1        2.89       87.53     22.03 o
   6  10   1      809.35      967.45     81.56 o
   7  10   1      243.60      200.29     28.87 o
   8  10   1      584.96      726.30     58.28 o
   9  10   1       30.77       93.66     54.97 o
  10  10   1       53.39       95.51     36.16 o
  11  10   1        2.33       83.47     23.36 o
  12  10   1       29.58       97.26     78.97 o
  13  10   1      139.15      173.55     56.91 o
  14  10   1        5.73       98.37     41.80 o
  15  10   1      220.31      274.46     67.26 o
  16  10   1       55.80      135.24     39.77 o
   1  11   1     1935.73     1981.27     95.50 o
   2  11   1      517.67      486.22     40.22 o
   3  11   1      600.19      803.35     52.27 o
   4  11   1      450.40      559.59     54.53 o
   5  11   1       69.56      135.13     46.34 o
   6  11   1       91.10       86.11     55.73 o
   7  11   1       45.93      114.74     34.36 o
   8  11   1      252.00      183.89     38.50 o
   9  11   1       21.44       38.38     15.28 o
  10  11   1      126.52      148.48     48.02 o
  11  11   1       12.69       23.77     28.18 o
  12  11   1      464.57      387.77     77.94 o
  13  11   1       40.14       23.45     55.13 o
  14  11   1      413.04      313.55     96.65 o
   0  12   1      209.50      153.64     34.14 o
   1  12   1      163.73      160.17     36.52 o
   2  12   1      284.29      380.08     47.98 o
   3  12   1        1.25       80.54     21.15 o
   4  12   1      189.51      159.67     28.22 o
   5  12   1      218.83      217.70     35.49 o
   6  12   1      150.39      142.90     47.15 o
   7  12   1      502.87      495.54     65.36 o
   8  12   1      843.56      844.87     66.17 o
   9  12   1      742.74      677.85     72.33 o
  10  12   1      522.33      606.80     92.86 o
  11  12   1       13.36      128.25     43.43 o
  12  12   1      679.56      715.20     73.25 o
  13  12   1        3.27       80.39     42.62 o
   1  13   1       54.88      104.31     26.57 o
   2  13   1       43.15       83.92     38.76 o
   3  13   1       85.49       45.71     23.33 o
   4  13   1      235.25      229.03     39.13 o
   5  13   1      193.72      201.18     38.86 o
   6  13   1      293.88      316.24     40.85 o
   7  13   1      797.94      723.28     73.24 o
   8  13   1      442.86      459.11     67.00 o
   9  13   1       80.35      299.97     54.69 o
  10  13   1      730.70      655.65     67.53 o
  11  13   1        9.74       56.61     37.68 o
   0  14   1       94.14      141.70     48.55 o
   1  14   1       50.44      141.63     35.61 o
   2  14   1      285.74      387.98     60.38 o
   3  14   1       92.22       80.23     69.16 o
   4  14   1      450.90      294.87     46.29 o
   5  14   1       48.58       51.32     28.79 o
   6  14   1      304.46      307.11     47.13 o
   7  14   1       63.43      127.70     32.79 o
   8  14   1      240.39      142.85     52.77 o
   1  15   1      542.59      613.81     68.09 o
   2  15   1       30.51      116.05     37.16 o
   3  15   1      615.36      447.03     88.54 o
   4  15   1        3.33       75.84     38.34 o
   5  15   1       67.99      170.02     49.44 o
   2   0   2     2693.52     2448.64     89.30 o
   3   0   2     3801.82     3618.99     98.71 o
   4   0   2    27462.14    25158.14    186.33 o
   5   0   2     5186.97     4877.62    179.75 o
   6   0   2      105.74       24.54     20.84 o
   7   0   2     3421.69     2977.22    136.37 o
   8   0   2     5785.19     5831.32    146.59 o
   9   0   2    13613.19    13908.18    175.41 o
  10   0   2     1800.57     1265.78    122.74 o
  11   0   2    31079.47    34650.74    504.49 o
  12   0   2       44.11       49.09     14.55 o
  13   0   2    16794.39    18412.61    356.83 o
  14   0   2     4272.39     3382.46    922.50 o
  15   0   2     8590.17     8706.34    480.91 o
  16   0   2     4200.82     3297.90    329.20 o
  17   0   2      934.47      675.28    106.60 o
  18   0   2       25.55       60.51     26.08 o
  19   0   2     1148.66      567.58    193.53 o
   2   1   2     8253.02     9401.80    104.67 o
   3   1   2     7518.27     6435.00     99.72 o
   4   1   2    76657.47    81099.63    768.89 o
   5   1   2    98103.33    98856.34    514.62 o
   6   1   2     7848.26     8722.39    125.90 o
   7   1   2     9860.97     9581.22    102.60 o
   8   1   2     3855.22     3309.15    105.25 o
   9   1   2     3419.61     3581.70    126.83 o
  10   1   2     1597.91     1351.96     55.43 o
  11   1   2       87.78       97.65     14.53 o
  12   1   2    10147.90    10433.67    174.03 o
  13   1   2     4580.20     5196.66    143.26 o
  14   1   2     1553.84     1697.18     82.69 o
  15   1   2     2399.50     2352.03    153.34 o
  16   1   2        7.08       45.72     19.04 o
  17   1   2        0.55       32.62     15.45 o
  18   1   2       94.31       54.49     18.20 o
  19   1   2      115.33      101.15     67.76 o
   0   2   2       99.49      192.09     26.88 o
   1   2   2     7213.78     6939.29     81.56 o
   2   2   2     6356.63     5914.24    150.83 o
   3   2   2    14931.20    15505.87    134.22 o
   4   2   2    31572.67    30913.28    270.19 o
   5   2   2     3926.73     2975.14    303.80 o
   6   2   2     2001.55     1335.53     93.10 o
   7   2   2     2441.00     2024.20    116.47 o
   8   2   2     1339.09     1476.57     63.01 o
   9   2   2    12031.69    11914.57    104.37 o
  10   2   2      336.24      216.81     17.29 o
  11   2   2    15819.18    16891.11    229.15 o
  12   2   2       18.08       37.38     15.35 o
  13   2   2     7389.33     8191.57    169.08 o
  14   2   2      831.29      796.09     55.20 o
  15   2   2     3565.20     3689.08    262.07 o
  16   2   2      682.74      616.48     66.75 o
  17   2   2      891.46      731.40     58.37 o
  18   2   2       16.78       54.06     15.73 o
  19   2   2     1040.35      635.40    187.10 o
   1   3   2    11023.10    12670.90    183.64 o
   2   3   2    62888.11    69227.72    849.16 o
   3   3   2    19553.61    17479.77    126.41 o
   4   3   2     9204.98     8997.97    174.26 o
   5   3   2    60315.99    60892.44    635.56 o
   6   3   2      400.68      361.75     47.42 o
   7   3   2    37023.79    38813.44    441.56 o
   8   3   2     1277.13     1267.63     65.33 o
   9   3   2     5866.65     5588.07    233.65 o
  10   3   2     4698.66     4895.94     83.82 o
  11   3   2     2833.41     2998.60     63.90 o
  12   3   2     4372.77     4650.99    113.06 o
  13   3   2     1984.14     2199.24     77.28 o
  14   3   2     1950.31     1917.48     82.46 o
  15   3   2      475.90      433.55     44.45 o
  16   3   2      804.73      666.67     55.54 o
  17   3   2      549.83      513.54     62.92 o
  18   3   2       39.30       65.84     17.90 o
  19   3   2      130.38      172.46     40.68 o
  20   3   2       42.46      159.20     40.32 o
   0   4   2     3577.91     3264.97    123.36 o
   1   4   2     3313.26     2673.97    268.68 o
   2   4   2      546.47      535.08     45.14 o
   3   4   2    18921.04    19015.47    291.61 o
   4   4   2    13386.25    12641.31    225.16 o
   5   4   2    10680.56    10894.38    309.32 o
   6   4   2     7607.25     6544.07    313.60 o
   7   4   2     2999.48     2591.50    227.00 o
   8   4   2       59.80       55.69     20.65 o
   9   4   2     9153.23     9315.69    224.75 o
  10   4   2      120.45      160.59     20.72 o
  11   4   2     7597.26     8151.95    179.96 o
  12   4   2      130.18      129.14     17.06 o
  13   4   2     2160.02     2029.25     72.50 o
  14   4   2      159.30      204.78     24.23 o
  15   4   2     5201.10     5056.12    229.94 o
  16   4   2      488.14      395.61     31.36 o
  17   4   2     3978.78     3294.63    493.36 o
  18   4   2       67.59       74.95     72.71 o
  19   4   2     1497.30     1801.22    175.49 o
  20   4   2      224.66      285.94     96.26 o
   1   5   2     5982.93     3848.01    477.31 o
   2   5   2    14798.58    11743.39   4459.60 o
   3   5   2    48635.66    54701.20    522.30 o
   4   5   2    11081.98    10021.96    451.84 o
   5   5   2    89150.38   102087.50   1626.58 o
   6   5   2      136.02      160.43     30.00 o
   7   5   2    13170.59    11164.21    869.25 o
   8   5   2      876.85      979.20     48.53 o
   9   5   2     3148.86     3408.00    120.49 o
  10   5   2     1048.28      986.63     72.24 o
  11   5   2      455.84      529.08     50.76 o
  12   5   2      305.89      402.78     37.30 o
  13   5   2     1616.37     1374.15     69.29 o
  14   5   2     1280.43     1239.11     60.16 o
  15   5   2        2.02       72.65     12.44 o
  16   5   2      244.26      170.80     21.99 o
  17   5   2       60.52       94.39     20.12 o
  18   5   2        4.92       42.61     54.08 o
  19   5   2      206.88      171.19     46.59 o
   1   6   2      215.84      357.40     48.86 o
   2   6   2     3894.09     3997.79    294.62 o
   3   6   2     8056.94     6430.58   1103.37 o
   4   6   2     3438.91     2607.73    218.09 o
   5   6   2     3217.82     3065.84    189.64 o
   6   6   2     3370.81     3182.33    163.21 o
   7   6   2      150.56       91.52     30.62 o
   8   6   2       21.55       72.68     27.22 o
   9   6   2     7052.69     7308.65    281.07 o
  10   6   2     1092.18     1380.16     94.72 o
  11   6   2     8776.46     9479.42    326.95 o
  12   6   2       37.95      133.77     31.51 o
  13   6   2     9840.68    11042.26    421.23 o
  14   6   2      384.35      383.07     88.51 o
  15   6   2     6007.69     6390.07    350.37 o
  16   6   2      806.14      672.93     89.90 o
  17   6   2     1475.83     1332.52    162.44 o
  18   6   2       13.11       93.92     60.78 o
  19   6   2      518.10      569.40    151.47 o
   1   7   2     4076.72     3887.01    179.96 o
   2   7   2     5249.35     4933.06    410.33 o
   3   7   2    12295.21    12701.60    486.68 o
   4   7   2    11741.60    11734.17    182.47 o
   5   7   2     7387.59     7441.14    165.79 o
   6   7   2     2043.47     1998.34     78.71 o
   7   7   2    10769.98    11234.51    270.50 o
   8   7   2      224.98      207.40     40.94 o
   9   7   2     2336.30     2342.21    102.47 o
  10   7   2     1084.66      943.60     85.99 o
  11   7   2     4567.11     4436.41    217.84 o
  12   7   2     3555.27     3522.37    244.05 o
  13   7   2     3924.56     4127.52    265.40 o
  14   7   2      408.35      454.99     75.71 o
  15   7   2      171.20      170.19     34.66 o
  16   7   2       24.23       33.85     24.94 o
  17   7   2      270.89      364.50     68.19 o
  18   7   2        2.95      154.12     39.28 o
   0   8   2     3542.75     4682.48    165.31 o
   1   8   2       36.62       36.08     23.28 o
   2   8   2     3657.79     4294.25    150.78 o
   3   8   2     2844.46     3056.12    112.80 o
   4   8   2     4210.73     4618.91    156.10 o
   5   8   2     1772.75     1896.85     77.78 o
   6   8   2     5347.88     5662.55    179.38 o
   7   8   2      241.21      224.71     28.94 o
   8   8   2       88.59       96.05     28.93 o
   9   8   2      582.46      643.64     55.38 o
  10   8   2     2625.12     2690.04    184.02 o
  11   8   2     3636.10     3678.86    267.01 o
  12   8   2      100.01      104.24     45.79 o
  13   8   2     6538.29     7329.09    706.62 o
  14   8   2      534.26      587.97     75.72 o
  15   8   2     2231.20     2370.41    285.76 o
  16   8   2      177.56      212.89    133.59 o
  17   8   2      723.33      892.63    102.74 o
  18   8   2       44.40      158.82     62.46 o
   1   9   2    13864.69    15416.23    297.79 o
   2   9   2      234.37      192.74     27.26 o
   3   9   2     7652.71     8503.77    219.37 o
   4   9   2     1872.90     1892.85     83.42 o
   5   9   2    12780.01    14260.44    361.27 o
   6   9   2      148.85      172.29     28.41 o
   7   9   2     4433.76     4723.16    219.65 o
   8   9   2      212.75      191.36     58.84 o
   9   9   2       15.63      -23.65     40.95 o
  10   9   2     1451.00     1205.67     92.22 o
  11   9   2      305.07      203.42     55.09 o
  12   9   2     3218.19     3360.73    287.57 o
  13   9   2      815.05      926.20     94.73 o
  14   9   2      893.36      896.11     94.52 o
  15   9   2      425.74      329.14     53.09 o
  16   9   2        5.57       87.32     37.33 o
  17   9   2       26.09       56.57     46.98 o
   0  10   2      459.85      465.56     48.95 o
   1  10   2       87.14      135.87     27.89 o
   2  10   2      152.46      149.52     37.86 o
   3  10   2      513.35      606.77     53.46 o
   4  10   2     2172.77     2309.62    120.97 o
   5  10   2     1727.10     2008.38    120.12 o
   6  10   2     7413.05     8379.77    264.60 o
   7  10   2     1234.69     1339.71     85.56 o
   8  10   2      602.93      644.85     53.50 o
   9  10   2     3444.60     3501.19    235.17 o
  10  10   2      271.27      151.79     32.19 o
  11  10   2     5330.10     4932.37    335.25 o
  12  10   2      105.00       78.99     89.86 o
  13  10   2     3428.14     3500.56    259.66 o
  14  10   2      323.62      426.92     87.75 o
  15  10   2      694.82      696.62    104.24 o
  16  10   2        3.93       27.58     60.78 o
   1  11   2     6462.25     7242.76    207.30 o
   2  11   2     1886.43     1979.85    109.45 o
   3  11   2     6653.08     7111.93    280.24 o
   4  11   2      161.16      236.19     59.25 o
   5  11   2     6248.23     6666.97    290.41 o
   6  11   2      404.57      411.18     57.38 o
   7  11   2     3007.79     3122.57    172.05 o
   8  11   2       73.31      114.66     49.34 o
   9  11   2      273.00      298.59     49.13 o
  10  11   2      208.89      202.87     44.40 o
  11  11   2       10.23       10.98     33.38 o
  12  11   2     1219.85     1130.62    198.39 o
  13  11   2      101.80      190.07     44.53 o
  14  11   2     1105.61      906.54     88.03 o
   0  12   2        5.09       27.67     28.08 o
   1  12   2      163.26      132.05     44.06 o
   2  12   2       59.25      102.88     20.87 o
   3  12   2     2378.13     2508.59    170.04 o
   4  12   2     1888.29     1948.50    166.56 o
   5  12   2     2216.17     1921.63    141.40 o
   6  12   2     2648.18     2935.97    200.90 o
   7  12   2      367.88      381.72     47.54 o
   8  12   2       84.23      115.83     40.58 o
   9  12   2      533.22      502.54     60.80 o
  10  12   2      115.98      209.82     52.10 o
  11  12   2     1188.13     1041.93    103.96 o
  12  12   2       16.96      129.14     37.12 o
  13  12   2      631.34      637.93     71.79 o
   1  13   2      566.20      734.75     73.52 o
   2  13   2     1262.52     1409.87    118.58 o
   3  13   2     2528.78     2353.29    203.40 o
   4  13   2      282.50      214.48     59.46 o
   5  13   2     2187.66     2103.03    192.79 o
   6  13   2       89.83       72.09     22.81 o
   7  13   2     1454.47     1301.17    124.74 o
   8  13   2       15.16      159.60     43.21 o
   9  13   2     1153.97     1095.68     77.00 o
  10  13   2       29.59      116.06     38.13 o
  11  13   2      185.90      199.49     44.51 o
   0  14   2       41.62       53.89     76.60 o
   1  14   2      261.42      253.25     53.82 o
   2  14   2      201.67      313.10     57.71 o
   3  14   2      615.22      824.14     90.91 o
   4  14   2     1444.01     1392.72    114.36 o
   5  14   2      571.18      788.46    103.12 o
   6  14   2      648.20      725.72     85.54 o
   7  14   2      109.33      165.57     43.66 o
   8  14   2        1.05      116.60     36.20 o
   1  15   2     1842.89     1828.83    131.02 o
   2  15   2      195.42      235.51     49.52 o
   3  15   2     1850.55     1662.04    145.50 o
   4  15   2      113.10       45.30     27.89 o
   1   1   3       11.25       36.51     14.45 o
   2   1   3     4846.76     4334.25     92.55 o
   3   1   3     2106.74     2478.23     90.38 o
   4   1   3    18658.73    18889.90    142.13 o
   5   1   3       20.25       10.21     12.48 o
   6   1   3       18.64       28.44     10.19 o
   7   1   3     5345.08     5298.62     96.42 o
   8   1   3      131.94      186.46     16.25 o
   9   1   3      732.10      726.77     55.41 o
  10   1   3        3.93       30.33     16.66 o
  11   1   3      152.11      200.62     17.25 o
  12   1   3      506.63      622.85     32.44 o
  13   1   3       67.69       80.14     14.84 o
  14   1   3        0.31      125.19     38.01 o
  15   1   3      170.78      156.68     24.14 o
  16   1   3       56.41       75.34     54.20 o
  17   1   3      328.77      237.89     38.77 o
  18   1   3      161.90       98.15     26.47 o
  19   1   3        0.11       61.02     42.18 o
   0   2   3        3.74       29.08     21.62 o
   1   2   3    10415.68    10532.52    112.47 o
   2   2   3     9469.40    10098.10    127.70 o
   3   2   3      268.02      464.64     45.91 o
   4   2   3      578.64      360.97     44.78 o
   5   2   3       48.39       50.88     12.17 o
   6   2   3     3017.11     2914.56     95.37 o
   7   2   3     1573.84     1511.98     60.90 o
   8   2   3      945.30      971.82     40.04 o
   9   2   3      245.78      232.41     17.30 o
  10   2   3      696.19      602.32     23.63 o
  11   2   3        2.27       42.25     15.40 o
  12   2   3      702.41      725.86     26.81 o
  13   2   3        0.24       55.97     27.09 o
  14   2   3        4.40       59.49     24.45 o
  15   2   3      186.92      148.92     22.33 o
  16   2   3      682.05      682.63     76.03 o
  17   2   3        0.46       33.21     14.94 o
  18   2   3      120.36       79.88     24.41 o
  19   2   3       14.30       28.07     42.89 o
   1   3   3     4446.05     3879.43    209.85 o
   2   3   3     2729.01     2181.58    270.81 o
   3   3   3     5235.21     4309.64    486.37 o
   4   3   3      602.15      633.47     46.84 o
   5   3   3      125.43       66.82     24.19 o
   6   3   3     1708.86     1785.34     93.58 o
   7   3   3       24.92       42.41     16.49 o
   8   3   3      429.45      427.11     30.71 o
   9   3   3     1073.53      920.09     51.24 o
  10   3   3       11.73       48.70     11.34 o
  11   3   3      686.49      688.07     27.28 o
  12   3   3     2607.32     2737.84     62.85 o
  13   3   3      341.40      261.24     23.29 o
  14   3   3     2487.57     2380.33     96.92 o
  15   3   3      362.50      359.04     35.31 o
  16   3   3      310.43      413.55     60.57 o
  17   3   3      231.27      259.05     43.99 o
  18   3   3      175.55      160.63     38.75 o
  19   3   3       42.29       68.09     38.25 o
  20   3   3        0.35       13.98     35.40 o
   0   4   3     2504.07     2392.90    125.32 o
   1   4   3      216.80      267.17     27.28 o
   2   4   3      494.45      648.93     47.66 o
   3   4   3     1272.27     1316.25     60.70 o
   4   4   3      756.50      792.26     62.52 o
   5   4   3        3.37       46.39     23.37 o
   6   4   3      381.70      434.84     40.07 o
   7   4   3      456.92      552.05     48.73 o
   8   4   3       49.49       95.17     24.70 o
   9   4   3     1525.56     1507.23     56.45 o
  10   4   3      204.25      225.97     19.72 o
  11   4   3      929.88      949.53     36.57 o
  12   4   3      831.72      843.60     39.09 o
  13   4   3      138.99      148.91     25.43 o
  14   4   3      174.22      189.88     23.93 o
  15   4   3      111.94      116.71     30.22 o
  16   4   3      149.22      105.15     15.69 o
  17   4   3        5.35       79.00     30.46 o
  18   4   3        0.18       84.30     55.91 o
  19   4   3        7.62       48.72     52.85 o
  20   4   3        7.07       57.70     45.20 o
   1   5   3      843.27     1164.43     72.68 o
   2   5   3      533.94      480.15     39.19 o
   3   5   3     9570.53     9488.38    353.81 o
   4   5   3     1209.57     1264.00     66.29 o
   5   5   3     4467.78     4052.00    543.66 o
   6   5   3      933.60      824.41     88.68 o
   7   5   3        6.12       73.25     24.29 o
   8   5   3      232.91      123.53     24.18 o
   9   5   3      884.16     1086.72     61.85 o
  10   5   3      203.17      191.23     28.85 o
  11   5   3      281.24      286.62     35.22 o
  12   5   3      499.04      439.25     34.06 o
  13   5   3      710.78      709.70     44.00 o
  14   5   3       12.59       56.20     15.47 o
  15   5   3      270.99      244.51     32.43 o
  16   5   3      259.26      250.86     38.54 o
  17   5   3       57.45       87.26     17.52 o
  18   5   3       23.78       44.51     50.70 o
  19   5   3       23.54       93.59     55.58 o
   0   6   3      408.79      495.26     65.98 o
   1   6   3        0.27      129.74     23.46 o
   2   6   3      137.71      133.72     39.12 o
   3   6   3     4179.45     3954.32    239.79 o
   4   6   3     6633.12     7169.82    281.50 o
   5   6   3      179.56      108.98     24.23 o
   6   6   3     1637.90     1896.24     85.51 o
   7   6   3      724.56      746.93     36.92 o
   8   6   3      429.26      282.22     37.45 o
   9   6   3      655.51      577.89     54.19 o
  10   6   3      388.89      317.59     56.90 o
  11   6   3     2954.21     2726.23    163.07 o
  12   6   3     1009.19      889.80     60.94 o
  13   6   3       39.74       92.66     31.01 o
  14   6   3       91.06      118.67     20.38 o
  15   6   3       27.99       84.02     18.44 o
  16   6   3        6.89       65.24     13.12 o
  17   6   3      452.63      401.57     55.24 o
  18   6   3       10.18      123.15    102.90 o
  19   6   3       40.62      105.87     54.14 o
   1   7   3      534.48      801.23     67.04 o
   2   7   3     6771.46     5024.29   1523.81 o
   3   7   3     5041.50     5003.00    171.73 o
   4   7   3     1120.60     1241.93     59.89 o
   5   7   3      180.88      255.74     31.40 o
   6   7   3       54.33       24.98     23.37 o
   7   7   3      203.06      401.09     58.28 o
   8   7   3       84.35      127.29     26.65 o
   9   7   3     1362.59     1496.52     84.21 o
  10   7   3       52.98       80.51     38.63 o
  11   7   3      113.18       79.95     34.09 o
  12   7   3      360.48      335.37     61.65 o
  13   7   3        6.07       13.10     27.41 o
  14   7   3      243.38      235.59     42.14 o
  15   7   3       88.51      125.65     27.26 o
  16   7   3        4.17       71.23     17.85 o
  17   7   3        0.68       67.26     33.60 o
  18   7   3        2.00       53.62     28.48 o
   0   8   3     2634.62     2381.75    396.45 o
   1   8   3       16.83       38.23     28.74 o
   2   8   3      122.43      231.93     34.46 o
   3   8   3      426.72      398.82     54.18 o
   4   8   3      675.41      753.88     52.10 o
   5   8   3      442.22      708.76     50.34 o
   6   8   3       37.18       72.46     27.23 o
   7   8   3      523.40      650.74     59.79 o
   8   8   3        3.90       60.35     22.81 o
   9   8   3      595.38      641.96     55.63 o
  10   8   3       72.95      104.95     41.10 o
  11   8   3      117.28      175.30     38.84 o
  12   8   3      534.04      529.25     76.46 o
  13   8   3      321.13      311.99     71.48 o
  14   8   3        1.20       39.99     16.41 o
  15   8   3      185.89      173.06     34.91 o
  16   8   3       65.75       88.07     30.09 o
  17   8   3      206.46      194.67     57.73 o
   1   9   3       38.24      132.68     32.17 o
   2   9   3     5098.75     5395.10    196.98 o
   3   9   3      485.57      513.76     55.92 o
   4   9   3      131.09      116.40     22.71 o
   5   9   3     1063.98     1106.15     76.75 o
   6   9   3      429.94      509.66     63.39 o
   7   9   3     1316.68     1355.81     96.69 o
   8   9   3      731.66      684.05     79.53 o
   9   9   3     1101.81     1284.19    104.23 o
  10   9   3      194.25      178.34     48.41 o
  11   9   3      307.37      407.61     75.25 o
  12   9   3       35.70       38.96     28.46 o
  13   9   3        3.65       78.60     21.92 o
  14   9   3       36.45       69.67     49.94 o
  15   9   3        1.23       56.32     35.79 o
  16   9   3       66.31      182.36     50.24 o
  17   9   3       87.75      111.81     40.41 o
   0  10   3     2844.07     2631.77    394.65 o
   1  10   3        4.98      122.66     32.36 o
   2  10   3     1262.58     1393.98     85.16 o
   3  10   3        8.43       87.50     27.75 o
   4  10   3      603.19      739.43     48.35 o
   5  10   3        1.65       59.74     26.86 o
   6  10   3       99.70       95.85     61.74 o
   7  10   3      858.24      910.88    102.40 o
   8  10   3      710.58      651.81    116.16 o
   9  10   3      533.40      556.98     79.09 o
  10  10   3     1012.81      921.67     92.27 o
  11  10   3       13.46      114.93     30.03 o
  12  10   3      101.87      102.17     51.73 o
  13  10   3      540.31      463.17     88.34 o
  14  10   3       35.05      197.67     43.95 o
  15  10   3      223.46      209.89     65.27 o
   1  11   3     1286.44     1353.00     68.19 o
   2  11   3     1300.18     1332.85     79.02 o
   3  11   3     1765.36     1698.54    114.19 o
   4  11   3      160.80      224.82     38.87 o
   5  11   3       23.08       48.44     52.74 o
   6  11   3      529.06      519.35     71.63 o
   7  11   3      555.67      554.29     51.61 o
   8  11   3      290.88      255.41     42.99 o
   9  11   3      136.56      137.24     30.74 o
  10  11   3        4.60       16.35     29.98 o
  11  11   3       24.69       96.66     32.28 o
  12  11   3       39.40      136.85     38.22 o
  13  11   3      167.44      254.29     56.55 o
  14  11   3       79.16      138.55     62.92 o
   0  12   3     2461.24     2568.70    256.22 o
   1  12   3       41.40      118.75     21.80 o
   2  12   3      332.37      307.55     51.38 o
   3  12   3       71.18      131.21     25.58 o
   4  12   3      322.38      257.66     38.11 o
   5  12   3      161.09      119.52     27.56 o
   6  12   3       25.56       81.45     48.09 o
   7  12   3      905.03      692.19     63.94 o
   8  12   3       41.86       80.96     26.40 o
   9  12   3      317.54      254.71     75.06 o
  10  12   3      462.60      438.51     78.22 o
  11  12   3      293.51      250.28     56.39 o
  12  12   3       36.01       56.24     31.59 o
  13  12   3      316.27      258.53     51.69 o
   1  13   3      225.70      318.11     50.19 o
   2  13   3       10.98      125.10     65.96 o
   3  13   3      682.20      746.71     59.34 o
   4  13   3      298.45      383.83     48.77 o
   5  13   3      345.61      320.39     41.13 o
   6  13   3      160.86      222.46     32.93 o
   7  13   3      488.97      384.86     54.71 o
   8  13   3       70.21      140.73     66.71 o
   9  13   3      187.27      195.86     45.63 o
  10  13   3        0.46       31.05     29.54 o
  11  13   3       27.22       92.64     33.81 o
   0  14   3        0.66      -14.93     61.31 o
   1  14   3      341.60      375.95     59.14 o
   2  14   3       77.37      236.10     61.34 o
   3  14   3      125.95       72.57     36.72 o
   4  14   3      100.47      201.88     72.77 o
   5  14   3       59.47       84.40     40.52 o
   6  14   3       73.44      211.82     43.07 o
   7  14   3      153.95      117.90     50.30 o
   8  14   3       39.86      186.07     42.40 o
   1  15   3     1015.63      950.44     83.31 o
   2  15   3       72.95       85.38     31.17 o
   3  15   3      522.61      538.65     63.65 o
   4  15   3       13.04       53.37     38.81 o
   0   0   4    91512.59    80209.50    601.02 o
   1   0   4   136282.69   129290.80    939.70 o
   2   0   4    35223.02    31008.68    267.65 o
   3   0   4    48334.60    49861.10    299.42 o
   4   0   4    54931.11    52329.00    326.85 o
   5   0   4    17610.94    16491.22    218.07 o
   6   0   4      646.91      418.36     37.56 o
   7   0   4      210.99       64.97     19.89 o
   8   0   4     3175.61     3691.11    179.27 o
   9   0   4       25.97      238.19     60.91 o
  10   0   4     9370.16    10574.07    196.27 o
  11   0   4     4155.79     4743.19    128.79 o
  12   0   4     3982.40     4758.20    182.82 o
  13   0   4     3171.77     3579.06    140.30 o
  14   0   4      336.31      191.29     39.17 o
  15   0   4     2117.82     2055.25    187.40 o
  16   0   4       87.23      119.56     35.74 o
  17   0   4     2211.20     1961.48    335.46 o
  18   0   4      213.19      187.22     52.60 o
  19   0   4     1889.59     1280.69    323.43 o
   1   1   4    55627.29    51718.76    232.37 o
   2   1   4     7288.83     6403.49    103.35 o
   3   1   4     2501.29     2324.52     83.37 o
   4   1   4       34.27       33.99     23.41 o
   5   1   4     3785.36     3300.09     95.18 o
   6   1   4     1535.82     1479.73     51.28 o
   7   1   4     7868.46     6641.94    109.70 o
   8   1   4     2324.94     2427.51     97.72 o
   9   1   4    21342.13    21031.23    174.87 o
  10   1   4    18126.68    18706.53    206.62 o
  11   1   4     6308.15     5833.90    122.21 o
  12   1   4    17460.80    18556.42    337.20 o
  13   1   4       13.71       92.03     15.45 o
  14   1   4    11124.98    12308.77    497.58 o
  15   1   4       33.15      138.61     26.28 o
  16   1   4     4314.04     4598.45    263.42 o
  17   1   4      183.34      239.55     88.83 o
  18   1   4      222.09      163.20     46.84 o
  19   1   4       22.91      120.25     35.74 o
   0   2   4    12383.17    14489.92    203.54 o
   1   2   4    11713.25    13094.69    151.62 o
   2   2   4      648.94     1157.82     68.33 o
   3   2   4    47575.11    51808.84    266.72 o
   4   2   4    10801.00     9372.14    147.60 o
   5   2   4    10062.48     9585.20    170.38 o
   6   2   4    22366.19    21671.65    218.37 o
   7   2   4    35056.06    36016.21    324.52 o
   8   2   4    15273.37    15938.61    184.16 o
   9   2   4     9256.21     8727.17    298.84 o
  10   2   4     6226.58     6682.38    115.97 o
  11   2   4     7721.42     8733.87    151.90 o
  12   2   4     4226.99     4417.54    101.22 o
  13   2   4      134.25      203.99     32.77 o
  14   2   4     1059.90     1013.00     51.95 o
  15   2   4      928.59      825.34     44.13 o
  16   2   4      565.53      432.47     48.77 o
  17   2   4     3477.30     3831.98    332.76 o
  18   2   4       20.56      110.64     28.86 o
  19   2   4      809.88      547.17    108.38 o
   1   3   4    40622.78    39495.57    182.20 o
   2   3   4     1003.57      884.29     46.11 o
   3   3   4    36013.27    35656.41    241.64 o
   4   3   4    11237.64    10252.51    206.98 o
   5   3   4    13975.91    13567.54    228.51 o
   6   3   4     9691.03     9277.92    193.73 o
   7   3   4     4248.05     3531.03    132.32 o
   8   3   4     4505.54     4436.20    124.97 o
   9   3   4     8774.86     8607.09    165.60 o
  10   3   4     5042.64     4975.46    106.90 o
  11   3   4     3597.20     3788.34     98.82 o
  12   3   4     3714.18     3926.13     92.23 o
  13   3   4      616.69      667.39     33.33 o
  14   3   4     2908.43     2913.05     98.99 o
  15   3   4     1354.75     1328.81     77.66 o
  16   3   4     2013.08     1433.65    279.97 o
  17   3   4        1.19       93.24     23.78 o
  18   3   4      798.19      794.47     97.35 o
  19   3   4       27.45       91.51     59.24 o
  20   3   4     1358.81     1484.06    156.28 o
   0   4   4    31962.47    31622.39    245.30 o
   1   4   4       68.22       83.85     16.54 o
   2   4   4     4043.78     3574.38    355.49 o
   3   4   4     1770.36     2123.06    102.06 o
   4   4   4     6898.34     6454.10    687.97 o
   5   4   4      855.98      924.49    100.23 o
   6   4   4    21980.02    21302.52    384.68 o
   7   4   4    10404.07     9571.88    329.33 o
   8   4   4    10855.35    11074.05    124.77 o
   9   4   4    15163.22    15957.38    226.50 o
  10   4   4     1852.57     1989.67     57.84 o
  11   4   4       27.36       90.56     14.61 o
  12   4   4       13.55       67.69     12.50 o
  13   4   4      229.88      291.19     24.44 o
  14   4   4      264.30      265.17     26.25 o
  15   4   4     2396.02     2311.18    108.21 o
  16   4   4      201.10      221.55     26.93 o
  17   4   4     3224.20     3082.92    335.39 o
  18   4   4      195.80      169.69     39.28 o
  19   4   4     1092.95     1090.80    117.67 o
  20   4   4      103.04      147.50     50.49 o
   1   5   4    19891.75    17817.67    326.58 o
   2   5   4      399.39      351.02     30.43 o
   3   5   4     7789.31     6602.25    122.36 o
   4   5   4     9851.91     8524.76    351.26 o
   5   5   4      755.76      494.41     40.42 o
   6   5   4     2448.81     1595.86    185.79 o
   7   5   4      891.52      832.25     54.22 o
   8   5   4      144.09      112.39     19.79 o
   9   5   4     6429.53     6399.13    143.83 o
  10   5   4     3647.72     3707.86     95.48 o
  11   5   4     8995.32     9771.93    211.51 o
  12   5   4     6315.09     6909.40    188.93 o
  13   5   4      108.42       99.47     15.97 o
  14   5   4     6507.46     6763.23    281.86 o
  15   5   4      263.71      215.65     39.50 o
  16   5   4     4384.93     4129.66    179.58 o
  17   5   4      202.66      169.86     35.20 o
  18   5   4     1120.98     1152.65    134.28 o
  19   5   4        1.97        9.09     21.37 o
   0   6   4     3625.22     2968.88    192.70 o
   1   6   4       89.71      115.93     21.26 o
   2   6   4     3646.97     3714.15    135.87 o
   3   6   4       73.15      135.91     21.33 o
   4   6   4     7371.55     5719.39    299.22 o
   5   6   4       68.50       97.74     17.53 o
   6   6   4    16826.28    17791.07    325.67 o
   7   6   4    10172.07    10879.75    231.56 o
   8   6   4    10092.93    10945.97    285.65 o
   9   6   4    12930.29    13654.75    249.54 o
  10   6   4     2311.45     2154.15     85.29 o
  11   6   4       48.00       74.03     29.20 o
  12   6   4      485.15      466.81     46.64 o
  13   6   4      160.14      143.88     20.27 o
  14   6   4       14.64       68.79     12.97 o
  15   6   4     1049.86     1194.28    156.08 o
  16   6   4       88.28       93.34     22.59 o
  17   6   4     2323.91     2602.75    300.56 o
  18   6   4       65.13      141.35     37.90 o
  19   6   4      998.61     1091.87    107.62 o
   1   7   4    36735.55    39005.32    383.25 o
   2   7   4      175.31      216.41     38.03 o
   3   7   4     7720.48     7538.24    138.60 o
   4   7   4     3381.26     3086.35     99.66 o
   5   7   4     1353.53     1463.76     69.12 o
   6   7   4       62.30      111.30     30.96 o
   7   7   4     2358.02     2116.00    110.59 o
   8   7   4      116.02      186.36     30.46 o
   9   7   4     1555.27     1606.67     72.07 o
  10   7   4     2796.20     2754.23    123.89 o
  11   7   4      322.67      410.24     66.07 o
  12   7   4     5674.46     6142.23    305.72 o
  13   7   4        1.86       27.66     26.68 o
  14   7   4     4291.69     4108.34    211.92 o
  15   7   4        9.98       64.10     22.14 o
  16   7   4     1460.95     1136.91    220.03 o
  17   7   4       16.49       24.86     29.51 o
  18   7   4      678.66      981.28     98.06 o
   0   8   4     4340.51     4520.05    177.88 o
   1   8   4      493.32      516.16     67.33 o
   2   8   4     4562.61     5056.79    224.61 o
   3   8   4      308.91      323.06     40.94 o
   4   8   4     2363.07     2455.18    114.93 o
   5   8   4     2522.85     2773.45    119.18 o
   6   8   4     3380.33     3584.28    182.58 o
   7   8   4     7413.30     7659.53    308.76 o
   8   8   4     1151.04     1314.46     72.07 o
   9   8   4     5326.40     5518.27    241.50 o
  10   8   4     1191.88     1340.46    109.50 o
  11   8   4     1636.27     1419.99     99.28 o
  12   8   4     4835.49     4466.65    261.75 o
  13   8   4      329.37      340.59     46.05 o
  14   8   4     1383.10     1070.41    144.88 o
  15   8   4      892.36      763.94     95.50 o
  16   8   4      288.87      262.07     85.81 o
  17   8   4     1615.28     1929.98    184.46 o
   1   9   4    24396.44    27507.28    566.18 o
   2   9   4     1813.65     1919.72    125.18 o
   3   9   4     1468.81     1381.19     73.76 o
   4   9   4     2203.96     2217.39    101.21 o
   5   9   4      164.40      235.77     43.64 o
   6   9   4       89.27      194.29     29.08 o
   7   9   4     2033.42     1850.30    182.76 o
   8   9   4       68.00      151.96     88.84 o
   9   9   4     1595.78     1528.90    136.89 o
  10   9   4     1145.16     1285.46    117.20 o
  11   9   4     1137.71     1025.71    101.51 o
  12   9   4     2972.94     2585.35    260.95 o
  13   9   4      661.09      524.59     66.94 o
  14   9   4     2342.73     1940.05    259.83 o
  15   9   4        9.24      109.52     24.77 o
  16   9   4      634.84      566.92     91.49 o
   0  10   4    11316.47    12454.04    580.80 o
   1  10   4     1899.42     1936.28    142.93 o
   2  10   4     6164.61     6833.32    304.69 o
   3  10   4      252.01      190.02     32.61 o
   4  10   4     7522.10     8721.00    385.06 o
   5  10   4      872.52      811.53     69.08 o
   6  10   4     6409.22     7076.41    241.21 o
   7  10   4     2240.40     2773.08    207.43 o
   8  10   4       11.06       74.09     67.05 o
   9  10   4     2272.86     2265.88    202.67 o
  10  10   4      417.63      331.89     67.48 o
  11  10   4       52.20      130.91     36.21 o
  12  10   4       74.08       91.81     59.78 o
  13  10   4      210.51      250.24     95.81 o
  14  10   4      241.49      200.38     42.16 o
  15  10   4      527.80      602.32    126.64 o
   1  11   4     4238.94     4193.18    224.42 o
   2  11   4     1026.41     1080.46     79.57 o
   3  11   4       83.27       97.95     26.46 o
   4  11   4      765.53      782.14     64.90 o
   5  11   4      927.65      864.75     96.65 o
   6  11   4      226.19      167.03    109.56 o
   7  11   4     2037.64     1867.10    183.98 o
   8  11   4     1483.46     1663.75    148.94 o
   9  11   4     1815.27     1787.12    135.33 o
  10  11   4     2200.58     2439.98    265.59 o
  11  11   4     1323.83     1217.62    147.92 o
  12  11   4     1274.76      944.08     89.37 o
  13  11   4      108.05      180.72     74.34 o
  14  11   4      680.97      646.83    116.33 o
   0  12   4      113.01      120.49     38.96 o
   1  12   4        0.56      122.55     25.84 o
   2  12   4     1019.54     1124.79     85.33 o
   3  12   4      253.70      194.12     37.20 o
   4  12   4     3059.04     3290.17    286.01 o
   5  12   4      402.47      512.13     61.46 o
   6  12   4     2732.09     2690.75    198.13 o
   7  12   4     3055.25     2941.41    295.01 o
   8  12   4      516.82      468.55     87.85 o
   9  12   4      982.85      905.70     96.91 o
  10  12   4       20.94       54.51     50.01 o
  11  12   4      267.71      303.05     69.75 o
  12  12   4      461.07      555.37     72.85 o
   1  13   4     3322.51     3231.15    318.09 o
   2  13   4     1099.84     1080.28    106.28 o
   3  13   4     1029.67      938.95     98.18 o
   4  13   4      691.65      637.22     75.50 o
   5  13   4      362.10      333.98     74.39 o
   6  13   4       54.81       48.71     29.20 o
   7  13   4      463.99      455.62     83.34 o
   8  13   4        6.89      102.12     36.56 o
   9  13   4      867.93      860.94     86.31 o
  10  13   4      287.68      284.54     55.25 o
  11  13   4     1191.13     1080.09    126.25 o
   0  14   4       84.83      204.97    113.65 o
   1  14   4        7.34      136.33     50.94 o
   2  14   4      575.83      503.36     76.86 o
   3  14   4       46.78       68.72     55.98 o
   4  14   4     2618.86     2845.17    194.57 o
   5  14   4        3.44       70.03     40.69 o
   6  14   4     1124.13     1034.62     90.21 o
   7  14   4      587.35      656.62     57.79 o
   8  14   4      360.71      300.98     52.20 o
   1  15   4      802.51      952.82     90.25 o
   2  15   4      302.72      300.80     52.83 o
   3  15   4      258.35      222.48     95.67 o
   1   1   5    10797.35    11245.98    130.23 o
   2   1   5     1322.16     1496.03     65.47 o
   3   1   5     4255.66     4131.95     99.29 o
   4   1   5     1564.46     1495.20     61.52 o
   5   1   5       18.56       35.48     12.80 o
   6   1   5      398.54      430.90     24.46 o
   7   1   5     2131.87     2139.82     74.29 o
   8   1   5      680.58      750.81     42.91 o
   9   1   5      593.16      493.07     48.18 o
  10   1   5       83.12       45.80     21.99 o
  11   1   5      340.23      332.90     32.12 o
  12   1   5      511.02      382.99     35.54 o
  13   1   5       24.02       62.86     17.87 o
  14   1   5       36.33      108.09     23.68 o
  15   1   5       20.39       71.19     15.62 o
  16   1   5       57.52      112.18     25.49 o
  17   1   5      236.67      158.06     27.89 o
  18   1   5        0.03       66.67     53.91 o
  19   1   5        7.65      122.03     57.17 o
   0   2   5     1904.38     1973.22    156.36 o
   1   2   5     3699.19     3921.63     94.33 o
   2   2   5       45.13       33.77     14.13 o
   3   2   5      398.76      390.16     26.21 o
   4   2   5      453.62      385.09     39.93 o
   5   2   5     3007.91     2989.68    116.83 o
   6   2   5       25.23       52.52     15.08 o
   7   2   5      106.80       75.72     16.24 o
   8   2   5      938.28      783.69     49.94 o
   9   2   5       18.49       26.43     11.26 o
  10   2   5      134.77      138.90     16.56 o
  11   2   5      735.52      805.06     28.83 o
  12   2   5       86.29      119.72     23.50 o
  13   2   5      148.28      157.14     19.18 o
  14   2   5      169.04      138.90     24.25 o
  15   2   5      223.33      170.67     30.14 o
  16   2   5      371.14      411.61     47.84 o
  17   2   5      287.06      257.82     51.97 o
  18   2   5      364.25      211.22     46.78 o
  19   2   5       72.24      135.75     61.77 o
   1   3   5      407.32      409.70     27.59 o
   2   3   5     3722.05     3621.94    146.12 o
   3   3   5        2.37       31.64     21.23 o
   4   3   5     2631.09     2412.13    364.00 o
   5   3   5     4741.15     3621.56    554.47 o
   6   3   5     2357.66     2360.40    109.40 o
   7   3   5        7.08       87.21     16.40 o
   8   3   5        0.44       41.71     15.64 o
   9   3   5      388.13      291.18     40.70 o
  10   3   5      268.86      290.34     33.13 o
  11   3   5      177.49      186.39     19.23 o
  12   3   5      120.48       61.83     15.00 o
  13   3   5     1634.18     1755.90     68.68 o
  14   3   5       17.07       54.17     20.94 o
  15   3   5        2.75       79.40     13.05 o
  16   3   5       73.54      116.16     28.76 o
  17   3   5      109.28      121.40     31.70 o
  18   3   5        8.28       53.02     30.98 o
  19   3   5        0.15       48.87     39.17 o
   0   4   5    15915.34    16211.12    282.35 o
   1   4   5     3172.77     2885.52    131.23 o
   2   4   5       33.76       55.30     14.90 o
   3   4   5     3424.19     2777.05    370.58 o
   4   4   5      609.84      537.91     41.63 o
   5   4   5       83.07       73.39     12.65 o
   6   4   5        8.99       52.57     18.63 o
   7   4   5      649.18      690.94     53.08 o
   8   4   5       71.31       99.72     16.28 o
   9   4   5      115.50       83.88     16.83 o
  10   4   5        4.75      136.98     18.10 o
  11   4   5       18.92       72.73     21.83 o
  12   4   5     1260.57     1131.69     54.92 o
  13   4   5      887.63      946.18     43.92 o
  14   4   5      645.70      468.36     32.83 o
  15   4   5        8.20       25.49     21.70 o
  16   4   5      291.93      267.66     25.78 o
  17   4   5        4.46       44.77     21.43 o
  18   4   5      125.01      104.36     65.69 o
  19   4   5       16.45       30.17     29.44 o
  20   4   5       77.26      164.90     48.13 o
   1   5   5      272.88      314.26     23.66 o
   2   5   5      172.27      196.66     21.90 o
   3   5   5      415.22      516.24     50.29 o
   4   5   5      104.07      107.76     26.40 o
   5   5   5      215.34      174.33     27.73 o
   6   5   5     2045.88     1563.57    157.25 o
   7   5   5      122.90       94.87     19.60 o
   8   5   5      251.02      268.04     22.50 o
   9   5   5      617.84      659.40     35.00 o
  10   5   5     1201.50     1266.53     55.55 o
  11   5   5       28.73       53.26     14.51 o
  12   5   5      810.71      842.54     53.22 o
  13   5   5      354.68      259.69     26.34 o
  14   5   5       23.66       68.75     23.15 o
  15   5   5        7.30       39.68     16.06 o
  16   5   5        1.89       34.76     16.27 o
  17   5   5        8.00       44.62     25.46 o
  18   5   5       11.55      127.07     45.12 o
  19   5   5        4.70       18.40     45.47 o
   0   6   5     1917.25     1577.27    215.60 o
   1   6   5        4.61       81.16     17.79 o
   2   6   5     8401.11     9079.51    360.52 o
   3   6   5      250.71      225.59     25.02 o
   4   6   5     2001.17     1725.70    201.93 o
   5   6   5     1824.33     2219.27     78.04 o
   6   6   5      131.52      185.25     39.85 o
   7   6   5        4.86       52.86     16.90 o
   8   6   5      801.14      677.39     36.56 o
   9   6   5      510.56      577.87     40.24 o
  10   6   5       28.91      142.00     19.24 o
  11   6   5      105.50      108.34     27.58 o
  12   6   5     1093.42      968.78     82.46 o
  13   6   5      375.50      275.20     52.98 o
  14   6   5       18.35      113.97     29.53 o
  15   6   5       53.93       71.33     20.25 o
  16   6   5       61.85       61.16     28.19 o
  17   6   5       45.69       53.70     31.88 o
  18   6   5       24.59       52.99     43.60 o
  19   6   5        3.80      119.70     39.54 o
   1   7   5      689.57      799.13     46.20 o
   2   7   5      167.83       91.24     18.98 o
   3   7   5      170.20      214.80     36.41 o
   4   7   5      363.69      336.97     40.97 o
   5   7   5      359.28      376.35     45.05 o
   6   7   5     1248.10     1166.85     64.77 o
   7   7   5      756.12      732.51     43.00 o
   8   7   5      103.09      161.32     37.14 o
   9   7   5      383.88      437.54     46.66 o
  10   7   5      150.29      168.19     25.92 o
  11   7   5       16.63       45.17     20.16 o
  12   7   5      387.21      322.03     37.75 o
  13   7   5      280.17      174.67     36.93 o
  14   7   5      105.75       90.62     16.72 o
  15   7   5       18.47       44.63     14.95 o
  16   7   5      555.81      521.80     86.97 o
  17   7   5       33.97      202.15     53.81 o
  18   7   5      168.40      129.72     86.57 o
   0   8   5      184.99      260.17    104.77 o
   1   8   5      195.75      152.55     45.95 o
   2   8   5      584.52      612.95     40.24 o
   3   8   5     1715.80     1803.20     88.68 o
   4   8   5     2141.53     2260.51     91.65 o
   5   8   5      645.12      961.92     70.39 o
   6   8   5       54.34      142.43     34.59 o
   7   8   5      575.08      672.14     64.76 o
   8   8   5      886.98      771.66     59.21 o
   9   8   5      108.99      242.87     47.94 o
  10   8   5     2873.15     2328.86    164.56 o
  11   8   5     1153.74     1016.05     75.55 o
  12   8   5       13.18       74.25     37.41 o
  13   8   5      699.81      592.45     54.90 o
  14   8   5      173.07      108.15     25.05 o
  15   8   5       13.73       39.23     19.48 o
  16   8   5        0.32       59.54     26.68 o
  17   8   5       36.98      150.13     66.26 o
   1   9   5     1274.01     1479.87     86.19 o
   2   9   5      235.99      201.97     38.56 o
   3   9   5       11.53       68.39     22.72 o
   4   9   5     1047.84      959.58     57.81 o
   5   9   5      923.68      937.76     68.39 o
   6   9   5       98.38      130.93     29.07 o
   7   9   5      110.43      142.05     59.46 o
   8   9   5      201.21      353.29     58.94 o
   9   9   5      189.41      148.46     59.00 o
  10   9   5      107.15      113.07     34.45 o
  11   9   5       57.26       67.59     22.40 o
  12   9   5      286.90      257.98     60.56 o
  13   9   5       33.81       54.81     20.05 o
  14   9   5      543.12      469.49     70.27 o
  15   9   5        6.49       46.19     42.42 o
  16   9   5      150.05      171.58     93.99 o
   0  10   5      302.08      352.34     73.72 o
   1  10   5      574.90      541.01     58.44 o
   2  10   5     3256.66     3373.47    169.31 o
   3  10   5       12.28       15.36     20.66 o
   4  10   5     1404.88     1539.66    118.58 o
   5  10   5       55.85       70.66     32.41 o
   6  10   5        4.13       21.21     27.19 o
   7  10   5      183.24      159.72     45.23 o
   8  10   5      305.56      366.63     59.69 o
   9  10   5       12.50       62.35     26.92 o
  10  10   5      430.76      415.23     97.01 o
  11  10   5       19.58       48.41     19.28 o
  12  10   5      171.99      181.89     82.42 o
  13  10   5       39.72       39.07     27.24 o
  14  10   5       81.63      105.88     30.14 o
  15  10   5      139.68       76.24     50.59 o
   1  11   5     2708.32     2868.13    215.61 o
   2  11   5      594.30      632.31     71.99 o
   3  11   5      804.38      825.70     63.86 o
   4  11   5     1459.86     1261.01    123.77 o
   5  11   5      252.11      289.88     47.33 o
   6  11   5      757.89      946.49    107.99 o
   7  11   5       98.02       86.36     68.37 o
   8  11   5       21.82       61.26     41.41 o
   9  11   5      193.57      138.26     38.72 o
  10  11   5       81.95      110.91     71.94 o
  11  11   5      109.43      101.57     34.56 o
  12  11   5      361.68      221.10     47.83 o
  13  11   5        0.69       85.66     28.77 o
  14  11   5      278.98      359.61     83.56 o
   0  12   5     1768.54     1495.32    184.49 o
   1  12   5      388.51      395.01     52.35 o
   2  12   5     2941.85     2899.12    228.42 o
   3  12   5      351.17      332.02     47.62 o
   4  12   5      684.13      576.91     71.52 o
   5  12   5       43.83       81.01     27.22 o
   6  12   5       78.96       87.44     41.29 o
   7  12   5       58.98      142.19     93.78 o
   8  12   5       47.46       37.94     24.79 o
   9  12   5        1.33       86.34     52.05 o
  10  12   5       72.33      160.96     39.68 o
  11  12   5       12.67      124.94     36.56 o
  12  12   5       55.82      131.36     43.08 o
   1  13   5      603.03      439.15     87.40 o
   2  13   5        3.72       44.47     33.97 o
   3  13   5      312.83      322.05     72.08 o
   4  13   5      284.41      185.69     40.76 o
   5  13   5       80.16       35.07     40.96 o
   6  13   5      766.99      805.96     89.24 o
   7  13   5      248.03      229.08     53.69 o
   8  13   5      553.46      552.07     89.39 o
   9  13   5      112.11      114.77     81.11 o
  10  13   5      316.75      230.04     54.25 o
   0  14   5     1748.13     2156.60    347.65 o
   1  14   5       62.90       98.18     37.63 o
   2  14   5      996.68      946.18    106.72 o
   3  14   5       60.47      133.16     36.98 o
   4  14   5      295.80      273.56     49.12 o
   5  14   5        9.96      131.07     74.60 o
   6  14   5      205.60      272.73     82.50 o
   7  14   5       20.58      100.17     44.97 o
   8  14   5       91.05       84.11     53.62 o
   1  15   5       53.02      121.18     38.80 o
   2  15   5      241.30      272.77     54.16 o
   3  15   5      114.91      233.12     49.03 o
   0   0   6    13502.48     9600.67    855.80 o
   1   0   6     5014.67     4380.83    124.53 o
   2   0   6      309.37      570.61     56.58 o
   3   0   6     6465.61     6051.31    177.13 o
   4   0   6     9300.71     8327.53    138.64 o
   5   0   6      584.13      381.22     34.23 o
   6   0   6    37378.12    38207.59    459.43 o
   7   0   6      292.67      193.68     28.36 o
   8   0   6    20668.62    20003.63    212.04 o
   9   0   6      331.44      339.31     35.07 o
  10   0   6    15787.44    13853.77    312.94 o
  11   0   6      191.10      134.02     35.94 o
  12   0   6     7203.19     7147.37    403.35 o
  13   0   6      123.20      175.01     31.55 o
  14   0   6     1427.14     1718.56    128.22 o
  15   0   6     2275.59     2241.63    161.04 o
  16   0   6       20.60       85.09     27.09 o
  17   0   6     2647.75     2647.75    440.51 o
  18   0   6      414.62      313.50     50.97 o
   1   1   6    68576.89    68877.34    267.00 o
   2   1   6     7490.85     7738.92     97.43 o
   3   1   6    11919.02    11874.64    136.40 o
   4   1   6      183.96      461.10     26.90 o
   5   1   6       14.27       32.94     15.35 o
   6   1   6      548.34      755.54     49.58 o
   7   1   6      958.89     1253.10     51.73 o
   8   1   6     1392.82     2081.42    104.68 o
   9   1   6     3664.26     3186.25    119.66 o
  10   1   6    11780.22    12591.25    218.18 o
  11   1   6     9209.22     9554.77    241.92 o
  12   1   6    17115.79    21207.57    334.19 o
  13   1   6      239.82      278.76     37.53 o
  14   1   6     8207.26     8690.83    306.20 o
  15   1   6      318.74      252.80     34.58 o
  16   1   6     5519.56     5835.87    446.19 o
  17   1   6        3.64       92.61     28.57 o
  18   1   6     1429.32     1678.45    307.84 o
   0   2   6    80156.57    78687.40    865.55 o
   1   2   6    15858.67    14942.52    199.22 o
   2   2   6    25134.66    23193.64    212.76 o
   3   2   6    10689.23    10282.82    135.79 o
   4   2   6    32073.90    30834.30    153.22 o
   5   2   6     2576.30     2494.06    123.76 o
   6   2   6    21615.80    21088.11    249.58 o
   7   2   6     4250.77     3852.19    139.78 o
   8   2   6     9774.40     9016.92    135.99 o
   9   2   6     4145.41     4124.90     92.43 o
  10   2   6     8397.63     7242.27    145.16 o
  11   2   6      773.01      756.76     28.72 o
  12   2   6     1303.28     1170.89     46.62 o
  13   2   6       32.83      106.72     15.39 o
  14   2   6        3.41       47.54     18.27 o
  15   2   6      205.01      175.26     23.87 o
  16   2   6      449.12      551.16     39.35 o
  17   2   6     1146.72     1231.84     72.14 o
  18   2   6      381.06      359.90     89.84 o
   1   3   6     2734.58     2137.61    140.18 o
   2   3   6     5914.70     5674.69    143.90 o
   3   3   6      789.84      756.92     54.66 o
   4   3   6    10131.49    10214.22    175.21 o
   5   3   6     2046.87     1927.85    122.22 o
   6   3   6    11308.57    10371.05    525.24 o
   7   3   6     8023.20     7019.26    581.78 o
   8   3   6      990.57      913.79     59.72 o
   9   3   6    12333.15    12812.74    204.53 o
  10   3   6     7341.15     8144.26    233.09 o
  11   3   6     4877.83     5199.60    134.27 o
  12   3   6     9712.94    11013.96    171.88 o
  13   3   6       42.24       63.27     17.91 o
  14   3   6     3341.23     3419.27    147.77 o
  15   3   6      103.71      141.93     18.30 o
  16   3   6     4824.37     5193.48    277.20 o
  17   3   6       69.59       88.53     16.26 o
  18   3   6     1422.90     1268.79    119.30 o
  19   3   6       17.62       38.64     34.72 o
   0   4   6    11844.36    11675.90   3137.77 o
   1   4   6     4147.29     3278.09    226.52 o
   2   4   6    19412.35    18311.98    182.79 o
   3   4   6     2486.40     1800.04    133.25 o
   4   4   6    27426.88    25556.22    268.20 o
   5   4   6     1012.91      971.12     83.59 o
   6   4   6    15969.82    15106.64    169.98 o
   7   4   6      809.86      684.59     38.76 o
   8   4   6     5028.99     4608.86     98.74 o
   9   4   6     1711.36     1782.49     62.74 o
  10   4   6     4930.17     4796.46    148.59 o
  11   4   6      554.29      423.92     40.51 o
  12   4   6     2797.30     2765.33    107.07 o
  13   4   6      156.61      161.35     23.96 o
  14   4   6        7.97       63.80     11.26 o
  15   4   6      480.27      522.36     45.73 o
  16   4   6      179.93      152.36     19.08 o
  17   4   6     3161.48     2974.69    257.59 o
  18   4   6        1.09      111.96     27.20 o
  19   4   6     1404.24     1224.79    105.48 o
   1   5   6    10788.28     7832.48    392.69 o
   2   5   6     2958.11     2796.77    144.99 o
   3   5   6     8432.45     8566.95    274.78 o
   4   5   6     7785.21     8733.99    351.82 o
   5   5   6     2202.54     2202.06    116.63 o
   6   5   6      565.47      637.86     37.71 o
   7   5   6     2054.31     2110.66     65.94 o
   8   5   6     4856.03     5327.19    123.78 o
   9   5   6     4597.61     5127.44    138.76 o
  10   5   6     2654.93     2805.97     92.93 o
  11   5   6     1015.31     1075.84     59.45 o
  12   5   6      281.34      226.62     26.55 o
  13   5   6      360.89      400.72     31.45 o
  14   5   6     3482.32     3509.98    147.21 o
  15   5   6      633.00      610.71     41.63 o
  16   5   6     2309.56     2187.12    177.48 o
  17   5   6      159.69       88.73     40.52 o
  18   5   6     2214.12     2127.36    206.48 o
  19   5   6       11.28       78.24     39.25 o
   0   6   6     9999.88     9322.63    176.60 o
   1   6   6      265.59      240.60     26.12 o
   2   6   6     9956.70     6695.81    913.51 o
   3   6   6      216.05      154.64     27.01 o
   4   6   6    12343.03    10855.58    191.71 o
   5   6   6        4.22       29.32     21.40 o
   6   6   6     9547.52     9181.23    144.31 o
   7   6   6     2189.11     2203.92     75.61 o
   8   6   6     3823.31     3645.78    115.78 o
   9   6   6     5438.34     5614.69    177.12 o
  10   6   6     4788.01     4845.49    150.47 o
  11   6   6      341.31      288.56     41.01 o
  12   6   6     2808.93     2735.04    126.74 o
  13   6   6       55.41       90.14     27.80 o
  14   6   6       77.70       75.68     17.55 o
  15   6   6      929.67     1005.60     63.05 o
  16   6   6      127.67      115.70     33.61 o
  17   6   6     2109.49     1880.82    243.77 o
  18   6   6        0.32       87.14     72.82 o
   1   7   6     7532.19     6689.85    153.88 o
   2   7   6     6508.79     6462.49    210.80 o
   3   7   6      747.41      591.19     43.15 o
   4   7   6      483.75      733.58     45.05 o
   5   7   6      189.05      246.25     30.96 o
   6   7   6      504.63      492.93     47.16 o
   7   7   6      537.20      562.81     46.32 o
   8   7   6     4400.60     4038.74    134.27 o
   9   7   6     4438.52     4376.35    160.20 o
  10   7   6     4593.88     4637.85    198.84 o
  11   7   6     4993.75     4833.86    189.66 o
  12   7   6     3507.83     3503.54    187.21 o
  13   7   6      272.87      208.42     60.86 o
  14   7   6     3815.23     4149.62    204.91 o
  15   7   6      246.90      241.39     36.35 o
  16   7   6     3486.07     3291.21    580.51 o
  17   7   6       11.86       87.98     39.95 o
  18   7   6      396.27      464.09    102.54 o
   0   8   6    26439.29    28700.54    881.09 o
   1   8   6        0.60       52.47     29.03 o
   2   8   6    21996.40    22288.46    394.16 o
   3   8   6       20.84       74.48     43.56 o
   4   8   6     7358.83     7644.54    241.43 o
   5   8   6       21.45       89.86     44.01 o
   6   8   6     3869.62     4328.95    203.06 o
   7   8   6     3148.83     2967.42    148.15 o
   8   8   6     2169.89     2150.00    192.08 o
   9   8   6     3566.17     3726.69    203.95 o
  10   8   6      162.56      166.59     33.61 o
  11   8   6       25.53       58.83     29.32 o
  12   8   6      767.36      612.58     59.81 o
  13   8   6        5.24       37.56     21.92 o
  14   8   6      320.51      211.23     63.80 o
  15   8   6      956.94      897.41     97.72 o
  16   8   6       50.65       14.58     22.20 o
  17   8   6      737.78      716.36    170.89 o
   1   9   6    11803.51    12491.96    285.80 o
   2   9   6      141.27       98.76     46.10 o
   3   9   6      107.22       99.17     26.03 o
   4   9   6     1919.63     2070.48    159.56 o
   5   9   6      107.81      177.84     42.26 o
   6   9   6      958.94      941.84     86.33 o
   7   9   6      688.63      690.83     71.52 o
   8   9   6     3099.69     3000.13    236.67 o
   9   9   6     1911.07     1832.29    147.74 o
  10   9   6     2233.38     1863.85    145.89 o
  11   9   6     1921.61     1558.50    125.96 o
  12   9   6     1211.96     1068.18    122.11 o
  13   9   6       58.16       79.70     20.77 o
  14   9   6     2291.95     2043.26    141.69 o
  15   9   6      511.08      413.07     73.80 o
  16   9   6     1239.29     1078.32    140.52 o
   0  10   6     5351.33     4741.35   1418.76 o
   1  10   6     1626.10     1596.24    133.88 o
   2  10   6     3415.29     3423.51    227.10 o
   3  10   6     6050.95     5837.80    417.33 o
   4  10   6     1583.59     1789.93    134.27 o
   5  10   6      448.59      552.75    210.98 o
   6  10   6     3264.42     3391.65    287.48 o
   7  10   6     3374.62     3721.52    259.77 o
   8  10   6     2883.45     2762.36    209.52 o
   9  10   6     2936.59     3222.36    278.33 o
  10  10   6     1344.14     1320.56    160.92 o
  11  10   6      368.03      366.33     68.87 o
  12  10   6      832.99      517.16    129.37 o
  13  10   6      271.02      236.38     65.88 o
  14  10   6      350.73      296.66    159.43 o
  15  10   6      333.57      452.21     79.12 o
   1  11   6     4222.16     4032.87    542.11 o
   2  11   6       30.66      102.44     21.69 o
   3  11   6        7.35       64.56     28.63 o
   4  11   6     1359.72     1449.68    134.99 o
   5  11   6        8.34       81.62     42.99 o
   6  11   6     1621.19     1665.20    191.27 o
   7  11   6     1326.86     1256.77    119.28 o
   8  11   6      307.52      354.09     98.32 o
   9  11   6     1072.91     1029.62    113.91 o
  10  11   6      441.71      392.23     94.91 o
  11  11   6      445.55      425.55    108.55 o
  12  11   6     1033.59     1001.39    150.61 o
  13  11   6       16.05       54.08     24.84 o
  14  11   6      837.60      794.47    122.68 o
   0  12   6     3670.31     3203.43    393.44 o
   1  12   6      633.09      575.29     58.93 o
   2  12   6     2149.65     2037.96    188.06 o
   3  12   6      866.45      901.26    100.05 o
   4  12   6     2373.55     2376.40    173.45 o
   5  12   6      365.78      417.34     64.17 o
   6  12   6     2461.62     2619.61    338.02 o
   7  12   6     2020.57     1927.15    198.20 o
   8  12   6     1646.21     1747.58    182.09 o
   9  12   6      854.15      884.38    102.72 o
  10  12   6     1374.27     1127.97    125.63 o
  11  12   6       40.08       12.65     32.76 o
  12  12   6      299.39      196.13     46.84 o
   1  13   6     1376.10     1448.57    134.70 o
   2  13   6       24.78      104.55     28.61 o
   3  13   6       59.67      147.52     36.57 o
   4  13   6       22.31       83.50     51.51 o
   5  13   6        2.33      149.04     62.87 o
   6  13   6      888.70     1177.68    179.45 o
   7  13   6       87.27      156.52     47.99 o
   8  13   6     1084.15     1089.85    178.86 o
   9  13   6      858.71      707.52     76.57 o
  10  13   6     1004.04      816.29    105.47 o
   0  14   6      737.30     1042.94    113.15 o
   1  14   6       71.46      122.41     66.41 o
   2  14   6      717.62      802.31     83.13 o
   3  14   6       70.23      112.59     36.78 o
   4  14   6     1479.91     1394.66    122.14 o
   5  14   6      212.61      133.49     52.07 o
   6  14   6     2015.04     1882.07    128.79 o
   7  14   6      535.68      420.06    141.70 o
   1  15   6     1165.72     1147.91    103.39 o
   1   1   7      126.17      108.04     26.96 o
   2   1   7      785.26      864.43     46.36 o
   3   1   7     6828.91     6940.57     92.12 o
   4   1   7       73.02      106.41     16.79 o
   5   1   7       35.57       42.75     14.90 o
   6   1   7      578.36      565.82     33.99 o
   7   1   7        3.89       36.26     10.86 o
   8   1   7      105.94      106.90     14.27 o
   9   1   7      154.02      113.93     16.22 o
  10   1   7        1.78        9.12     14.11 o
  11   1   7      245.81      224.48     24.33 o
  12   1   7      225.84      184.01     26.68 o
  13   1   7        2.10       28.51     16.36 o
  14   1   7        5.02       28.84     13.38 o
  15   1   7        2.41       80.35     27.33 o
  16   1   7       64.87       80.15     31.41 o
  17   1   7       31.51       83.31     34.48 o
  18   1   7       53.15       77.08     75.77 o
  19   1   7        3.30       55.59     33.60 o
   0   2   7     1639.91     1681.03    116.30 o
   1   2   7      192.76      176.83     22.58 o
   2   2   7      738.08      689.38     44.17 o
   3   2   7     3270.55     3481.29    105.02 o
   4   2   7      110.48       83.00     20.60 o
   5   2   7     4847.09     4604.36    154.36 o
   6   2   7     1271.19     1034.53     51.94 o
   7   2   7       21.17       53.22     12.24 o
   8   2   7     5608.77     5516.76    156.04 o
   9   2   7      179.68      194.97     18.83 o
  10   2   7      682.46      599.32     28.14 o
  11   2   7       41.06       34.38     18.47 o
  12   2   7      528.69      602.49     39.50 o
  13   2   7      540.82      517.97     35.32 o
  14   2   7      215.79      104.96     19.69 o
  15   2   7      161.31      154.80     26.73 o
  16   2   7       45.13       82.82     21.63 o
  17   2   7      297.25      233.89     39.49 o
  18   2   7        5.57       47.38     40.79 o
  19   2   7      131.08      123.49     59.34 o
   1   3   7    26404.51    28636.48    318.86 o
   2   3   7     1295.35     1243.20     59.03 o
   3   3   7       12.92       51.54     17.19 o
   4   3   7     1154.67     1116.20     59.67 o
   5   3   7     1311.54     1547.23     80.31 o
   6   3   7     6690.80     7210.02    201.01 o
   7   3   7     3843.01     4055.98    149.66 o
   8   3   7      416.06      517.36     35.23 o
   9   3   7      172.70      327.30     24.85 o
  10   3   7      207.80      161.34     21.56 o
  11   3   7        3.56       46.65     12.22 o
  12   3   7       75.22       48.36     15.85 o
  13   3   7      380.25      291.55     22.10 o
  14   3   7      133.40       80.78     24.08 o
  15   3   7     1180.42     1161.35     67.47 o
  16   3   7       13.39       55.60     44.10 o
  17   3   7      131.84      167.48     26.88 o
  18   3   7        0.82        6.17     12.10 o
  19   3   7       35.40      119.74     66.59 o
   0   4   7    18336.40    20402.89    652.56 o
   1   4   7     1283.81     1332.81     70.64 o
   2   4   7      292.28      298.25     27.43 o
   3   4   7      189.02      198.40     21.34 o
   4   4   7      119.27       90.24     23.24 o
   5   4   7     3829.08     3850.97    169.25 o
   6   4   7      384.75      305.53     52.41 o
   7   4   7      375.48      352.49     32.20 o
   8   4   7        9.90      107.88     21.13 o
   9   4   7      115.19       97.54     18.87 o
  10   4   7      200.63      195.76     40.96 o
  11   4   7      259.01      264.33     27.69 o
  12   4   7      543.97      609.45     41.90 o
  13   4   7      234.04      167.06     20.99 o
  14   4   7       21.39       54.83     19.67 o
  15   4   7      105.26       72.67     24.67 o
  16   4   7       18.40       56.57     11.31 o
  17   4   7       46.32       56.97     29.15 o
  18   4   7       15.67       25.13     44.76 o
  19   4   7       16.20       -0.36     33.35 o
   1   5   7     1562.33     1737.05     85.80 o
   2   5   7      590.71      613.85     44.78 o
   3   5   7      163.49      187.54     21.62 o
   4   5   7      424.06      330.77     31.44 o
   5   5   7     2173.58     1610.33    143.88 o
   6   5   7     1541.70     1577.16     54.70 o
   7   5   7     2625.99     2404.73     72.68 o
   8   5   7      274.68      309.93     26.88 o
   9   5   7       33.81       75.66     21.69 o
  10   5   7      339.44      371.67     40.24 o
  11   5   7     2464.60     2529.35    132.80 o
  12   5   7       66.47      141.19     23.17 o
  13   5   7        2.66       75.53     20.70 o
  14   5   7      119.97      133.74     23.70 o
  15   5   7      435.11      402.13     34.75 o
  16   5   7       41.40       86.98     16.25 o
  17   5   7        3.27       86.08     47.59 o
  18   5   7       85.41      144.08     31.44 o
  19   5   7       61.22      110.86     57.23 o
   0   6   7    12609.78    13199.22    597.26 o
   1   6   7       32.51       39.47     18.22 o
   2   6   7     3116.33     2841.54    148.98 o
   3   6   7      856.22      922.62     36.74 o
   4   6   7     1015.20     1311.91     59.94 o
   5   6   7       90.74      184.55     33.54 o
   6   6   7      559.02      527.97     40.76 o
   7   6   7      483.75      432.26     24.78 o
   8   6   7      410.21      291.76     32.69 o
   9   6   7      600.68      535.49     40.23 o
  10   6   7      164.05      127.71     20.21 o
  11   6   7      186.27      162.04     33.84 o
  12   6   7     1321.90     1120.79     69.71 o
  13   6   7        4.15       33.61     35.57 o
  14   6   7      293.67      162.68     23.84 o
  15   6   7        3.10      104.90     19.14 o
  16   6   7       36.17       21.58     17.64 o
  17   6   7      258.46      259.15     36.64 o
  18   6   7      142.47      146.96     69.32 o
   1   7   7     1118.56     1351.55     55.87 o
   2   7   7      276.71      361.23     28.63 o
   3   7   7     3193.87     3325.67    123.51 o
   4   7   7     2403.96     2134.08     86.93 o
   5   7   7      614.18      545.71     35.51 o
   6   7   7       42.30      115.99     24.54 o
   7   7   7        8.37       56.87     25.96 o
   8   7   7     1372.85     1390.23     71.62 o
   9   7   7      151.39      112.96     21.07 o
  10   7   7      583.86      511.28     45.05 o
  11   7   7       29.12      123.75     28.80 o
  12   7   7      564.06      492.84     58.34 o
  13   7   7        1.09       42.62     25.99 o
  14   7   7      612.93      504.40     85.30 o
  15   7   7       14.42      134.79     25.46 o
  16   7   7       22.46       85.00     25.08 o
  17   7   7        0.03       74.02     25.80 o
  18   7   7       75.01      136.69     40.64 o
   0   8   7     2269.76     2446.43    141.00 o
   1   8   7     1017.31     1051.41     60.89 o
   2   8   7      435.60      424.67     45.30 o
   3   8   7     2017.83     2032.78     81.95 o
   4   8   7      422.92      402.57     56.75 o
   5   8   7     1098.16      961.74     67.36 o
   6   8   7      159.75      206.17     31.17 o
   7   8   7      128.22      129.10     24.24 o
   8   8   7      107.11      128.95     29.95 o
   9   8   7        2.83       68.25     34.07 o
  10   8   7       76.68      103.44     21.44 o
  11   8   7      110.56      151.98     58.57 o
  12   8   7       19.07       34.27     22.09 o
  13   8   7       83.14       70.54     34.65 o
  14   8   7       78.21       57.17     25.07 o
  15   8   7      198.49      167.88     34.14 o
  16   8   7       83.57       98.55     36.49 o
  17   8   7      275.20      303.43     72.99 o
   1   9   7      129.90      140.12     33.83 o
   2   9   7      132.74      255.64     41.56 o
   3   9   7     3692.24     4030.78    222.03 o
   4   9   7       10.31       43.17     32.44 o
   5   9   7      969.82     1059.49     70.41 o
   6   9   7       16.22      113.96     25.72 o
   7   9   7       45.37       62.68     36.43 o
   8   9   7      734.43      691.43     54.15 o
   9   9   7      942.37      776.60     87.41 o
  10   9   7      182.97      172.10     28.58 o
  11   9   7      665.37      565.73     88.57 o
  12   9   7       69.59      115.50     29.24 o
  13   9   7      122.23      105.69     26.29 o
  14   9   7        4.45       42.34     22.21 o
  15   9   7       40.94       77.07     29.07 o
  16   9   7        3.01      -23.32     33.26 o
   0  10   7      116.70      146.57     41.70 o
   1  10   7      250.98      155.15     38.80 o
   2  10   7       42.04       94.54     52.44 o
   3  10   7        5.85      138.37     38.27 o
   4  10   7        2.77       89.19     53.39 o
   5  10   7       58.55      135.21     33.21 o
   6  10   7        5.57       65.34     35.99 o
   7  10   7       68.57      166.57     43.79 o
   8  10   7      623.08      530.36    113.65 o
   9  10   7      177.92      179.54    101.53 o
  10  10   7      529.01      552.64     86.93 o
  11  10   7      146.41      179.20     72.41 o
  12  10   7      126.87      133.12     34.17 o
  13  10   7      343.26      312.04     92.22 o
  14  10   7        0.54      123.88     49.04 o
  15  10   7        4.92      -10.32    100.84 o
   1  11   7      163.92      108.92     55.24 o
   2  11   7      285.94      369.19     52.33 o
   3  11   7     2246.15     2355.94    203.30 o
   4  11   7     1166.99     1130.77    108.02 o
   5  11   7      145.13      115.42     63.53 o
   6  11   7      687.34      736.09     84.07 o
   7  11   7      411.37      549.75    141.37 o
   8  11   7      166.83      151.47     80.23 o
   9  11   7      171.40      128.79     38.85 o
  10  11   7        8.75       68.55     54.82 o
  11  11   7       65.45       23.51     56.30 o
  12  11   7        4.21       64.16     27.03 o
  13  11   7       84.03      164.10     49.00 o
   0  12   7     2136.38     1925.21    297.27 o
   1  12   7       25.98       73.47     33.55 o
   2  12   7     1788.77     1552.50    111.72 o
   3  12   7       36.77      139.11     44.01 o
   4  12   7       22.42       48.08     27.70 o
   5  12   7       35.87       48.21     69.02 o
   6  12   7       16.48       82.47     38.46 o
   7  12   7      372.43      323.66     58.38 o
   8  12   7       52.95       88.28     51.86 o
   9  12   7      184.79      199.55     83.82 o
  10  12   7       81.16       99.79     46.61 o
  11  12   7      547.85      421.64     79.63 o
  12  12   7       51.52      111.53     41.12 o
   1  13   7      726.84      807.62     99.33 o
   2  13   7        3.50      115.71     50.07 o
   3  13   7      227.01      190.04     42.66 o
   4  13   7      283.90      351.85     54.82 o
   5  13   7      495.81      460.03     73.17 o
   6  13   7      330.44      207.89     51.79 o
   7  13   7      586.78      536.52     87.72 o
   8  13   7       13.36       84.12     29.52 o
   9  13   7       51.57      130.55    113.66 o
  10  13   7        1.07       61.79     25.37 o
   0  14   7     1432.68     1364.66    133.99 o
   1  14   7        0.13       49.38     25.04 o
   2  14   7      282.17      253.04     48.39 o
   3  14   7       23.55      112.69     31.81 o
   4  14   7        1.22       79.66     67.01 o
   5  14   7        0.99      101.17     34.70 o
   6  14   7        2.57       91.09     81.53 o
   7  14   7      579.22      528.27    182.88 o
   0   0   8    25998.13    27611.90    432.42 o
   1   0   8      977.18      930.93     78.31 o
   2   0   8    12557.25    13395.83    277.87 o
   3   0   8    17010.35    15840.01    170.66 o
   4   0   8        7.57       60.11     30.71 o
   5   0   8     5377.63     5484.74    192.53 o
   6   0   8      233.71      386.82     39.82 o
   7   0   8      121.18      218.37     53.28 o
   8   0   8     3137.63     3793.93    234.83 o
   9   0   8     4501.01     4573.31    172.43 o
  10   0   8     3421.93     3457.50    129.62 o
  11   0   8     9603.86    10015.07    217.31 o
  12   0   8        2.80       69.24     36.30 o
  13   0   8    10781.07    11520.83    644.24 o
  14   0   8      143.56      143.06     34.44 o
  15   0   8    10469.39    11724.96    735.06 o
  16   0   8      123.35      186.11     44.70 o
  17   0   8     2485.94     2571.64    650.17 o
  18   0   8       81.85       60.97     48.62 o
  19   0   8     1276.51     1407.04    221.53 o
  20   0   8      183.20      138.56     64.94 o
   1   1   8     7137.24     5424.91    127.35 o
   2   1   8     1475.11     1619.39     77.07 o
   3   1   8     9997.81     7784.87    109.28 o
   4   1   8     3186.24     3062.33     95.84 o
   5   1   8    39475.42    38988.11    303.93 o
   6   1   8      989.18     1081.67     48.78 o
   7   1   8     9476.49     8888.40    111.59 o
   8   1   8      529.33      500.55     30.34 o
   9   1   8     2958.25     2672.29     68.79 o
  10   1   8       86.81       80.19     16.12 o
  11   1   8     2416.61     2313.46     74.40 o
  12   1   8      199.95      216.99     28.35 o
  13   1   8     2942.42     3045.81    145.04 o
  14   1   8      250.80      195.19     27.41 o
  15   1   8     2912.79     2748.14    154.63 o
  16   1   8        0.98       37.76     14.84 o
  17   1   8      155.56      142.18     31.43 o
  18   1   8       35.12       76.26     28.82 o
  19   1   8      351.42      298.69     78.13 o
  20   1   8       11.05       32.93     37.04 o
   0   2   8        0.29       23.16     17.79 o
   1   2   8     1532.32     1411.97     72.15 o
   2   2   8       26.46       62.70     15.26 o
   3   2   8       16.91      121.52     18.52 o
   4   2   8     2421.87     2369.35    107.64 o
   5   2   8     6806.45     6837.32    114.43 o
   6   2   8     1369.14      993.43     59.59 o
   7   2   8     9101.89     8982.19    129.80 o
   8   2   8        8.61       65.31     14.76 o
   9   2   8     8318.04     8693.44    178.62 o
  10   2   8       45.30       47.60     12.47 o
  11   2   8    23329.22    27096.23    318.17 o
  12   2   8       73.38       74.94     17.34 o
  13   2   8    10664.94    11916.89    332.56 o
  14   2   8       28.35       66.33     14.92 o
  15   2   8     6812.33     6915.52    224.57 o
  16   2   8      190.56      206.63     27.32 o
  17   2   8     2072.04     1885.21    189.97 o
  18   2   8        1.46       30.29     38.68 o
  19   2   8      755.49      701.86     91.55 o
  20   2   8       50.95      238.17     97.20 o
   1   3   8    12740.23    12378.50    187.39 o
   2   3   8     1574.46     1739.72    101.16 o
   3   3   8    12272.55    10995.19    160.75 o
   4   3   8     5187.83     5529.36    140.79 o
   5   3   8    52572.88    53752.95    384.75 o
   6   3   8     1460.61     1452.65    148.18 o
   7   3   8    26123.86    26441.23    311.17 o
   8   3   8      271.93      335.07     33.54 o
   9   3   8     2667.86     2337.24     86.58 o
  10   3   8      747.27      759.51     33.46 o
  11   3   8      115.19       99.96     22.65 o
  12   3   8      634.85      695.09     37.90 o
  13   3   8      256.09      224.09     20.78 o
  14   3   8       67.84       98.38     14.27 o
  15   3   8      476.34      517.47     42.49 o
  16   3   8       91.92      100.75     16.85 o
  17   3   8       51.22       63.19     23.58 o
  18   3   8        0.25       28.59     14.83 o
  19   3   8      244.82      275.54     97.97 o
   0   4   8     4801.54     4991.77    266.64 o
   1   4   8      220.76      312.31     25.32 o
   2   4   8     1020.98     1039.97     68.55 o
   3   4   8     7148.96     6735.18    226.15 o
   4   4   8     7680.75     7460.60    235.61 o
   5   4   8     5453.72     4762.15    261.91 o
   6   4   8     1364.42     1140.45     73.15 o
   7   4   8     2327.47     2301.17     76.72 o
   8   4   8      201.05      144.24     21.87 o
   9   4   8     4189.02     4341.34    157.81 o
  10   4   8      748.17      811.01     50.93 o
  11   4   8     4876.62     4853.77    154.51 o
  12   4   8     2063.43     2077.83     94.62 o
  13   4   8     9567.20    10375.79    305.51 o
  14   4   8        5.15       11.26     10.95 o
  15   4   8     6357.74     6260.42    384.67 o
  16   4   8      588.90      445.15     45.98 o
  17   4   8     1350.15     1235.42    133.05 o
  18   4   8       14.21      101.06     43.76 o
  19   4   8     1479.29     1772.08    283.56 o
   1   5   8     3644.76     3273.53    134.94 o
   2   5   8      542.15      324.47     34.53 o
   3   5   8     3665.13     2863.77    186.94 o
   4   5   8      872.41      758.41     44.35 o
   5   5   8    17525.85    16545.28    274.87 o
   6   5   8       56.97       96.07     19.31 o
   7   5   8    17130.76    17130.73    325.16 o
   8   5   8      635.70      711.96     36.74 o
   9   5   8     2741.67     2492.77     78.27 o
  10   5   8       11.35       93.76     23.92 o
  11   5   8     3678.12     3481.85    160.85 o
  12   5   8        4.48       63.80     23.58 o
  13   5   8     2205.79     2232.04    105.07 o
  14   5   8       59.20       57.57     23.30 o
  15   5   8      589.03      573.06     40.81 o
  16   5   8      136.63       94.55     22.12 o
  17   5   8      569.75      517.37     60.63 o
  18   5   8      150.18      156.19     35.68 o
  19   5   8      251.92      243.42     95.46 o
   0   6   8       34.92       81.21     31.10 o
   1   6   8      403.10      339.82     22.09 o
   2   6   8      850.12      795.55     44.52 o
   3   6   8     6487.74     5993.76    136.72 o
   4   6   8     1701.66     1676.71     60.56 o
   5   6   8     2385.21     2093.42     85.57 o
   6   6   8     1039.18     1122.22     42.83 o
   7   6   8     1666.33     1696.25     71.50 o
   8   6   8       13.64       94.09     26.13 o
   9   6   8     5515.68     5489.46    167.34 o
  10   6   8     1071.29     1070.37     85.39 o
  11   6   8     4244.94     4353.42    170.83 o
  12   6   8      582.67      612.34     48.55 o
  13   6   8     4496.45     4734.70    279.59 o
  14   6   8       30.80       98.28     20.71 o
  15   6   8     2668.27     2789.79    196.56 o
  16   6   8      193.47      154.80     25.34 o
  17   6   8      810.94      796.68     66.20 o
  18   6   8       19.78      138.88     41.65 o
   1   7   8    10588.49    11157.97    204.81 o
   2   7   8    14302.59    15061.22    371.53 o
   3   7   8    21748.46    22628.98    347.34 o
   4   7   8     4194.92     4321.70    131.92 o
   5   7   8    23134.89    23987.85    378.90 o
   6   7   8      124.00      112.17     21.17 o
   7   7   8     6433.77     6373.34    240.65 o
   8   7   8      289.45      182.20     27.52 o
   9   7   8       25.88      128.21     21.52 o
  10   7   8        0.32       73.16     19.30 o
  11   7   8       21.30       42.74     23.28 o
  12   7   8      230.11      155.48     43.82 o
  13   7   8      133.75      126.77     25.10 o
  14   7   8       74.42       88.19     35.94 o
  15   7   8      307.63      326.73     38.29 o
  16   7   8       24.47       61.41     33.57 o
  17   7   8      287.81      260.27     57.01 o
   0   8   8     1725.89     1568.04    109.78 o
   1   8   8      273.84      293.55     38.96 o
   2   8   8       81.82       97.74     29.41 o
   3   8   8     4209.85     3953.22    149.49 o
   4   8   8      162.54      191.40     26.38 o
   5   8   8     1955.17     1742.34     73.27 o
   6   8   8      380.49      367.30     40.76 o
   7   8   8      167.90      162.41     56.47 o
   8   8   8      179.49      149.98     28.18 o
   9   8   8     3238.26     3045.89    165.30 o
  10   8   8      106.30       63.55     20.34 o
  11   8   8     9219.60     9081.38    496.96 o
  12   8   8       93.63       72.68     22.95 o
  13   8   8     6437.36     6068.84    605.58 o
  14   8   8      278.66      246.23     53.42 o
  15   8   8     2508.63     2177.95    222.58 o
  16   8   8       13.35       44.64     75.60 o
   1   9   8     2862.25     2988.70    174.78 o
   2   9   8     1284.39     1167.29     72.27 o
   3   9   8    10441.77    11207.75    273.67 o
   4   9   8      206.87      127.02     41.67 o
   5   9   8     9184.79     9722.28    387.81 o
   6   9   8      619.88      574.98     52.31 o
   7   9   8     5828.27     5623.27    325.13 o
   8   9   8      274.29      190.36     30.51 o
   9   9   8      434.20      435.43     52.84 o
  10   9   8       55.77       88.47     21.91 o
  11   9   8      373.76      370.41     51.78 o
  12   9   8        8.73       46.30     21.96 o
  13   9   8     1039.98      721.67    116.71 o
  14   9   8      290.15      293.18     51.20 o
  15   9   8      478.04      372.93     68.73 o
  16   9   8        0.32      101.23     34.60 o
   0  10   8      335.51      346.79    105.07 o
   1  10   8      221.30      194.20     47.49 o
   2  10   8       15.70       35.52     26.31 o
   3  10   8     1239.45     1428.40    130.56 o
   4  10   8      534.33      639.25     75.85 o
   5  10   8      372.39      337.92     58.07 o
   6  10   8      895.46     1167.83    132.78 o
   7  10   8      616.49      509.30     66.69 o
   8  10   8       62.73       34.03     22.23 o
   9  10   8      839.44      800.34     85.99 o
  10  10   8      244.70      284.38    107.93 o
  11  10   8     4440.38     3783.63    438.99 o
  12  10   8       36.88       43.54     32.96 o
  13  10   8     4247.35     4273.58    410.17 o
  14  10   8        7.50       20.94     44.16 o
   1  11   8       35.91      100.16     36.78 o
   2  11   8       69.61      137.92     41.81 o
   3  11   8     2374.75     2822.26    296.06 o
   4  11   8      367.97      418.94     66.39 o
   5  11   8    10399.55    11025.93   1066.60 o
   6  11   8       44.36      139.02     36.85 o
   7  11   8     6471.64     6552.86    383.78 o
   8  11   8       14.52       79.15     48.98 o
   9  11   8     1229.53     1154.29    135.83 o
  10  11   8      173.68      311.03     63.51 o
  11  11   8      162.42       80.29    125.05 o
  12  11   8      838.50      752.25     75.37 o
  13  11   8      217.93      322.98     81.24 o
   0  12   8       81.67      248.61    109.40 o
   1  12   8      707.24      707.53    113.48 o
   2  12   8       26.59       81.48    149.69 o
   3  12   8     1384.65     1624.35    132.93 o
   4  12   8      138.64      157.39     90.24 o
   5  12   8      822.79      941.78    121.19 o
   6  12   8      147.68       91.39     43.89 o
   7  12   8      164.91       85.74     29.12 o
   8  12   8        1.19      117.85     68.88 o
   9  12   8      320.77      252.97     84.21 o
  10  12   8        0.10       20.72     48.44 o
  11  12   8     2719.32     2184.95    284.33 o
   1  13   8     1762.22     1998.44    193.91 o
   2  13   8       15.09      121.91     70.60 o
   3  13   8     3812.30     3774.94    284.23 o
   4  13   8      583.67      556.56     95.27 o
   5  13   8     4329.01     4519.12    344.22 o
   6  13   8      118.54      180.07     57.25 o
   7  13   8     1354.43     1324.61    114.12 o
   8  13   8       85.03      113.55     36.03 o
   9  13   8      173.90      110.87     40.26 o
   0  14   8       13.71       80.71     83.11 o
   1  14   8      426.66      331.79     61.86 o
   2  14   8        0.23       87.44     48.34 o
   3  14   8     1120.82     1101.99    132.73 o
   4  14   8      123.16      161.53     52.79 o
   5  14   8       67.22       95.24     65.05 o
   6  14   8      429.40      380.24     61.74 o
   1   1   9     2525.48     2569.03    148.87 o
   2   1   9      128.33      152.85     33.04 o
   3   1   9     1376.12     1507.80     77.74 o
   4   1   9     1690.85     1761.27     80.66 o
   5   1   9      293.11      270.34     22.28 o
   6   1   9       71.69       59.54     14.13 o
   7   1   9        0.15       24.66     19.14 o
   8   1   9      186.04      188.52     17.13 o
   9   1   9       12.35       40.29     15.14 o
  10   1   9       27.62       47.31     16.33 o
  11   1   9        6.99       63.44     26.23 o
  12   1   9        3.62       57.17     15.33 o
  13   1   9       33.05      108.17     21.40 o
  14   1   9      192.84      133.10     27.47 o
  15   1   9       20.42       19.40     33.28 o
  16   1   9        2.35       66.23     19.66 o
  17   1   9       54.11      154.07     35.24 o
  18   1   9       16.57      108.72     77.16 o
  19   1   9      144.51      187.73     55.22 o
   0   2   9    31713.05    34273.47    373.96 o
   1   2   9     9136.62     9210.26    119.30 o
   2   2   9     7234.85     8126.60    116.87 o
   3   2   9     5696.68     6076.09    120.17 o
   4   2   9     1247.57     1388.31     66.64 o
   5   2   9     1521.05     1937.70     94.57 o
   6   2   9     3079.00     3470.75    158.80 o
   7   2   9      984.89      985.54     39.22 o
   8   2   9      613.23      703.86     33.22 o
   9   2   9        9.95       47.74     12.14 o
  10   2   9      136.57      199.03     19.55 o
  11   2   9       57.04       78.02     18.88 o
  12   2   9        8.78       60.28     17.17 o
  13   2   9      416.83      474.33     42.22 o
  14   2   9      314.05      298.49     28.30 o
  15   2   9       20.94       31.76     20.42 o
  16   2   9       78.07       76.01     27.37 o
  17   2   9      162.25      188.98     33.58 o
  18   2   9       10.86       47.09     29.81 o
  19   2   9       59.83      110.90     37.61 o
   1   3   9     2220.37     2549.84    117.57 o
   2   3   9      962.14      985.94     55.76 o
   3   3   9      717.82      718.95     48.03 o
   4   3   9     1180.51     1159.73     58.94 o
   5   3   9     7395.16     7507.14    183.81 o
   6   3   9     4644.09     4709.30    154.76 o
   7   3   9      182.41      187.13     29.45 o
   8   3   9       24.39       59.98     17.65 o
   9   3   9       27.33       76.64     15.45 o
  10   3   9       19.16       72.47     16.06 o
  11   3   9       14.80       55.04     12.98 o
  12   3   9       44.72       55.98     25.69 o
  13   3   9      189.62      176.62     33.01 o
  14   3   9      340.99      308.12     31.43 o
  15   3   9        3.84       64.30     16.58 o
  16   3   9       17.58       39.94     23.08 o
  17   3   9       40.34       51.65     28.46 o
  18   3   9        2.17       76.49     41.41 o
  19   3   9      121.39      183.45     58.89 o
   0   4   9     2162.94     2167.58    138.18 o
   1   4   9      989.19      951.47     61.22 o
   2   4   9      625.16      790.73     54.08 o
   3   4   9     1098.43     1157.89    100.30 o
   4   4   9      138.66      155.14     22.40 o
   5   4   9     1246.32     1650.08     87.10 o
   6   4   9      284.10      256.46     20.75 o
   7   4   9      142.67      164.02     32.03 o
   8   4   9      274.38      247.79     34.92 o
   9   4   9      184.13      238.50     31.68 o
  10   4   9        1.07       40.72     15.89 o
  11   4   9        6.74       59.44     17.85 o
  12   4   9      141.01      113.96     30.21 o
  13   4   9       11.15       81.56     15.77 o
  14   4   9      390.14      458.37     39.18 o
  15   4   9       28.00       49.37     10.20 o
  16   4   9       56.39      106.69     19.38 o
  17   4   9        4.97       36.93     38.87 o
  18   4   9        7.93       40.92     38.82 o
  19   4   9      253.19      207.12     44.66 o
   1   5   9        4.03       81.23     22.11 o
   2   5   9      294.41      255.18     23.38 o
   3   5   9       40.64       24.25     13.94 o
   4   5   9     2319.61     2214.06     71.67 o
   5   5   9      539.55      531.10     31.06 o
   6   5   9       86.51       76.26     15.98 o
   7   5   9      164.85      154.89     19.96 o
   8   5   9      229.31      152.58     21.01 o
   9   5   9       69.43      114.93     16.12 o
  10   5   9      349.48      213.46     25.05 o
  11   5   9      112.44       93.17     54.10 o
  12   5   9      133.69      157.68     25.18 o
  13   5   9      460.54      327.44     35.35 o
  14   5   9       21.10       77.45     15.67 o
  15   5   9      221.17      162.77     24.29 o
  16   5   9        0.31       48.80     22.05 o
  17   5   9        5.80       72.60     36.58 o
  18   5   9        4.37       38.81     20.90 o
   0   6   9      231.81      386.73     39.23 o
   1   6   9      836.96      950.31     42.96 o
   2   6   9       60.26       60.16     17.08 o
   3   6   9       68.36       61.96     30.15 o
   4   6   9      299.39      209.47     24.40 o
   5   6   9       47.00       96.65     19.17 o
   6   6   9      785.04      809.66     53.67 o
   7   6   9      905.67      887.21     53.63 o
   8   6   9     1211.12     1220.08     64.79 o
   9   6   9       85.69       92.69     21.82 o
  10   6   9       35.84       81.93     28.43 o
  11   6   9      541.81      447.59     43.86 o
  12   6   9       42.54       58.23     26.57 o
  13   6   9     1039.01     1009.71     74.48 o
  14   6   9        9.47       83.64     25.10 o
  15   6   9       70.14      150.50     23.16 o
  16   6   9       52.82      111.16     28.62 o
  17   6   9       29.37       81.54     32.11 o
  18   6   9       17.32       40.58     69.64 o
   1   7   9     3395.98     3347.31    105.66 o
   2   7   9      743.79      714.50     40.99 o
   3   7   9     1335.90     1105.65     62.41 o
   4   7   9        1.42      108.77     20.37 o
   5   7   9      235.14      217.26     36.79 o
   6   7   9        4.04       56.99     23.70 o
   7   7   9      104.77       80.44     32.33 o
   8   7   9      261.37      259.95     28.42 o
   9   7   9     1268.90     1314.40     78.65 o
  10   7   9        8.24       64.34     21.65 o
  11   7   9       60.19      106.94     30.02 o
  12   7   9       31.82       59.50     20.61 o
  13   7   9      462.33      453.10     69.46 o
  14   7   9      382.28      295.05     44.18 o
  15   7   9      126.95      143.33     35.22 o
  16   7   9      344.70      357.85     49.69 o
  17   7   9      145.56      150.85     40.51 o
   0   8   9       38.75      197.74     52.00 o
   1   8   9     1159.20     1107.78     65.53 o
   2   8   9        4.39       75.30     18.51 o
   3   8   9      515.19      697.59     45.11 o
   4   8   9     1023.44      886.51     57.30 o
   5   8   9      232.97      240.55     41.01 o
   6   8   9      218.91      223.94     28.35 o
   7   8   9      871.80      746.01    100.77 o
   8   8   9      130.13      145.24     26.51 o
   9   8   9     1541.69     1541.27    109.52 o
  10   8   9      616.50      518.58     52.17 o
  11   8   9       12.73       83.01     34.43 o
  12   8   9       17.74       33.77     19.78 o
  13   8   9       17.34       76.95     25.64 o
  14   8   9        6.47       76.75     39.58 o
  15   8   9      158.68      245.22     66.57 o
  16   8   9        3.97       66.42     35.38 o
   1   9   9      712.95      700.29     45.13 o
   2   9   9       39.53       77.84     32.15 o
   3   9   9      190.38      169.22     26.06 o
   4   9   9       35.37       60.33     28.49 o
   5   9   9     1194.78     1059.09    164.97 o
   6   9   9      111.50      101.43     22.68 o
   7   9   9      583.07      517.60     51.72 o
   8   9   9       68.66      118.16     28.43 o
   9   9   9       45.94       43.04     17.73 o
  10   9   9       14.99       57.98     46.24 o
  11   9   9       65.07      112.33     27.19 o
  12   9   9      265.66      254.86     41.76 o
  13   9   9        0.25       -2.45     21.14 o
  14   9   9      186.29      221.50     58.16 o
  15   9   9       16.27      177.04     68.67 o
   0  10   9       61.77      111.16     56.55 o
   1  10   9      357.52      383.05     58.02 o
   2  10   9      260.45      300.99     57.41 o
   3  10   9     1128.51     1113.90     89.78 o
   4  10   9        3.81      -13.08     33.20 o
   5  10   9      160.31      124.33     59.20 o
   6  10   9       27.18      142.13     60.53 o
   7  10   9      719.45      766.04     75.26 o
   8  10   9      802.49      698.55     70.54 o
   9  10   9      852.07      756.69     66.06 o
  10  10   9      581.62      444.23     61.07 o
  11  10   9       56.13       90.41     42.23 o
  12  10   9      353.61      275.13     49.58 o
  13  10   9       35.27      119.68     65.98 o
  14  10   9        5.56       47.34     38.61 o
   1  11   9       62.67      102.71     62.49 o
   2  11   9      441.71      398.57     76.76 o
   3  11   9      261.47      181.00     53.71 o
   4  11   9       57.75      150.04     48.30 o
   5  11   9      305.23      248.85    100.35 o
   6  11   9       69.59       99.59     34.21 o
   7  11   9     2285.87     1966.42    202.42 o
   8  11   9        0.88       90.62     32.19 o
   9  11   9      342.99      361.07     73.70 o
  10  11   9        1.91       45.70     26.27 o
  11  11   9       59.04       98.33     32.14 o
  12  11   9      569.11      515.32     81.86 o
  13  11   9       22.04       45.39     54.80 o
   0  12   9      155.46       81.96     62.55 o
   1  12   9       54.23      110.60     61.62 o
   2  12   9      129.67      153.83     59.63 o
   3  12   9        3.16       33.55     29.42 o
   4  12   9      106.26       97.98     43.77 o
   5  12   9      174.93      171.62     50.63 o
   6  12   9      403.18      435.77     71.52 o
   7  12   9       15.27       80.35     55.51 o
   8  12   9      448.44      412.45    114.71 o
   9  12   9       26.03       76.14     56.32 o
  10  12   9       72.14       43.92     68.13 o
  11  12   9      425.48      261.45     83.80 o
   1  13   9      693.93      649.85    138.65 o
   2  13   9      278.02      313.77     73.46 o
   3  13   9      744.51      843.71     87.80 o
   4  13   9      240.46      382.71    146.43 o
   5  13   9      445.63      362.64     87.58 o
   6  13   9      239.14      170.96    104.31 o
   7  13   9      257.49      222.04     50.07 o
   8  13   9      502.34      415.31     59.16 o
   0  14   9      151.88      205.48     68.96 o
   1  14   9       57.54       95.07     41.15 o
   2  14   9      157.57       43.10     29.22 o
   3  14   9        8.69      104.95     36.28 o
   4  14   9       75.77      108.96     43.70 o
   5  14   9      113.32      186.23     48.47 o
   0   0  10    63929.46    62175.14   1727.44 o
   1   0  10     3317.80     3043.16    184.18 o
   2   0  10    29575.95    28816.20    402.83 o
   3   0  10     3205.86     3708.72    180.01 o
   4   0  10     8639.63     8163.52    179.39 o
   5   0  10     6629.33     6484.98    256.87 o
   6   0  10     2260.02     1831.64    151.34 o
   7   0  10    11302.95    11569.47    389.62 o
   8   0  10     3828.87     3599.68    181.29 o
   9   0  10     2305.20     2348.24    122.14 o
  10   0  10     9632.92     9959.10    327.72 o
  11   0  10        2.44      140.75     42.85 o
  12   0  10     4807.64     4360.42    242.82 o
  13   0  10     1756.33     1746.26    110.63 o
  14   0  10     1115.89     1023.04    125.03 o
  15   0  10       50.10      169.07     40.61 o
  16   0  10       94.62       66.05     62.21 o
  17   0  10      614.47      302.51     90.46 o
  18   0  10       34.16      171.30     72.54 o
  19   0  10      453.90      579.55    123.95 o
   1   1  10    18185.86    19215.39    192.07 o
   2   1  10      914.88      941.25     55.16 o
   3   1  10      161.10      117.21     24.33 o
   4   1  10     5829.33     5756.75    139.07 o
   5   1  10     1049.86      991.31     51.71 o
   6   1  10     7701.87     7582.54    170.08 o
   7   1  10     1906.87     1702.81     62.44 o
   8   1  10     9213.21     8801.96    177.56 o
   9   1  10     1297.81     1275.67     53.20 o
  10   1  10     9959.98    10555.51    237.03 o
  11   1  10       19.86       78.77     23.25 o
  12   1  10     1918.93     1906.99     95.23 o
  13   1  10      121.23      136.35     27.71 o
  14   1  10     1498.49     1470.68     82.80 o
  15   1  10       62.76       73.46     44.20 o
  16   1  10     3812.65     3849.60    401.36 o
  17   1  10        3.58       85.18     20.47 o
  18   1  10     1888.01     2299.55    238.78 o
  19   1  10       32.18      100.66     39.98 o
   0   2  10    98367.78   101227.39   1043.14 o
   1   2  10     1022.73      997.41     53.34 o
   2   2  10    28900.34    28302.70    248.67 o
   3   2  10     2394.05     2603.93    106.70 o
   4   2  10    15898.70    15457.53    132.27 o
   5   2  10      156.08      173.30     19.27 o
   6   2  10    12039.17    12108.58    202.56 o
   7   2  10      259.06      234.98     19.31 o
   8   2  10     4523.26     4604.00    113.20 o
   9   2  10      308.55      359.05     29.82 o
  10   2  10     4346.91     4402.11     93.09 o
  11   2  10      518.47      512.66     33.40 o
  12   2  10     1098.48     1036.17     54.07 o
  13   2  10       21.90       78.95     17.07 o
  14   2  10        4.62       57.91     17.50 o
  15   2  10      666.53      571.57     64.00 o
  16   2  10      431.64      404.12     71.38 o
  17   2  10     1540.01     1450.14    197.06 o
  18   2  10       35.03      110.60     27.05 o
  19   2  10      507.08      332.52     80.79 o
   1   3  10     5847.03     5787.67    140.90 o
   2   3  10     2644.52     3564.22    149.94 o
   3   3  10      370.84      274.95     23.30 o
   4   3  10       13.63       85.20     19.45 o
   5   3  10       98.53      124.38     17.83 o
   6   3  10     6514.42     6527.65    170.98 o
   7   3  10     1537.14     1539.40     48.16 o
   8   3  10    18100.46    19057.73    321.28 o
   9   3  10     1676.21     1790.08     55.38 o
  10   3  10    10367.41    10598.83    181.55 o
  11   3  10     1468.23     1414.18     71.33 o
  12   3  10     2452.24     2432.94     91.89 o
  13   3  10      465.66      498.05     36.84 o
  14   3  10     3072.07     3181.49    172.54 o
  15   3  10      344.76      342.27     48.16 o
  16   3  10     3821.10     3792.90    271.34 o
  17   3  10       81.77       79.75     32.08 o
  18   3  10     1160.59     1429.92    121.09 o
  19   3  10        2.34      210.24     66.42 o
   0   4  10    40285.55    41905.66    599.29 o
   1   4  10      258.71      241.95     32.04 o
   2   4  10    14949.34    14241.27    229.17 o
   3   4  10     2540.33     2190.78    122.17 o
   4   4  10     7157.21     7021.52    138.11 o
   5   4  10     1512.83     1401.42     68.26 o
   6   4  10    11152.24    11030.44    313.99 o
   7   4  10     1190.24     1314.11     63.55 o
   8   4  10     4784.37     4875.58    198.75 o
   9   4  10     1946.26     2038.60     69.94 o
  10   4  10     4932.03     4888.72    159.70 o
  11   4  10       41.74       81.21     20.18 o
  12   4  10     5299.73     5145.96    153.35 o
  13   4  10       23.22       82.73     24.34 o
  14   4  10       17.62      129.59     19.63 o
  15   4  10      545.89      546.39     43.72 o
  16   4  10      422.94      326.16     33.56 o
  17   4  10      299.59      375.26     44.03 o
  18   4  10       52.88      136.32     28.21 o
   1   5  10      161.54       65.42     14.94 o
   2   5  10      222.22      327.15     27.19 o
   3   5  10      929.44      689.06     42.28 o
   4   5  10     1856.23     1680.65     64.91 o
   5   5  10     2405.33     2673.38     96.07 o
   6   5  10     3963.83     4052.93    111.22 o
   7   5  10      132.58      156.09     26.10 o
   8   5  10    13644.20    14420.46    234.04 o
   9   5  10     2836.70     2811.54    149.08 o
  10   5  10     3006.86     2944.50    135.83 o
  11   5  10     4269.52     4337.83    253.29 o
  12   5  10      106.47      142.52     27.61 o
  13   5  10        0.17       73.19     16.65 o
  14   5  10     1670.55     1759.04     84.24 o
  15   5  10      361.70      341.81     33.95 o
  16   5  10     1746.06     1806.18    120.38 o
  17   5  10      101.47       76.59     27.97 o
  18   5  10     2016.42     2134.50    154.30 o
   0   6  10    24111.42    23343.47    504.69 o
   1   6  10      150.37      154.51     26.83 o
   2   6  10    17832.99    18382.97    306.28 o
   3   6  10      770.21      711.88     40.19 o
   4   6  10     6421.20     6163.05    146.70 o
   5   6  10     1096.89      987.43     47.08 o
   6   6  10     2181.57     1801.24     71.43 o
   7   6  10      615.31      635.68     40.34 o
   8   6  10     1649.02     1656.11     72.26 o
   9   6  10     2705.22     2701.65    119.16 o
  10   6  10     5532.32     6073.78    216.86 o
  11   6  10      105.32       96.45     42.48 o
  12   6  10     3156.47     3092.45    155.75 o
  13   6  10       70.75       92.75     27.66 o
  14   6  10      194.30      171.65     32.03 o
  15   6  10      377.20      376.62     35.24 o
  16   6  10       24.44       64.89     22.33 o
  17   6  10      279.83      143.24     44.09 o
   1   7  10      378.82      271.35     27.23 o
   2   7  10      395.67      312.70     40.04 o
   3   7  10     3773.92     3379.44    115.76 o
   4   7  10     3614.42     3307.77    114.88 o
   5   7  10       15.40       45.75     27.59 o
   6   7  10     8021.07     7920.68    279.18 o
   7   7  10       81.68      143.07     21.82 o
   8   7  10     5970.74     6669.11    198.15 o
   9   7  10     1340.98     1187.58     81.82 o
  10   7  10     4340.73     4472.91    185.30 o
  11   7  10      965.56      977.79     78.89 o
  12   7  10     1672.36     1570.60    108.35 o
  13   7  10       16.08       94.41     32.22 o
  14   7  10      762.35      810.52     78.67 o
  15   7  10      652.92      669.25     75.04 o
  16   7  10     1985.86     1863.34    102.54 o
  17   7  10       53.26      122.23     33.87 o
   0   8  10    29978.52    32543.04    586.30 o
   1   8  10     2194.15     2066.56     81.60 o
   2   8  10    24895.71    27897.05    496.77 o
   3   8  10     5454.92     4936.59    203.62 o
   4   8  10     5545.63     5393.00    209.47 o
   5   8  10      647.57      663.76     46.79 o
   6   8  10      175.63      185.58     59.70 o
   7   8  10      276.64      282.05     35.54 o
   8   8  10      793.87      734.94     52.03 o
   9   8  10      404.49      373.54     48.43 o
  10   8  10     2557.73     2605.03    194.14 o
  11   8  10      351.33      349.82     65.30 o
  12   8  10      657.93      761.68     91.41 o
  13   8  10      144.26      213.18     40.39 o
  14   8  10      137.94      127.56     37.18 o
  15   8  10       81.92      156.56     39.76 o
  16   8  10        0.09       29.88     24.49 o
   1   9  10      116.46      142.42     28.10 o
   2   9  10     4356.65     4434.71    207.52 o
   3   9  10       33.66      109.75     35.27 o
   4   9  10     1265.20     1217.70     91.22 o
   5   9  10      171.56      117.58     33.25 o
   6   9  10     2473.35     2397.31    160.47 o
   7   9  10     1673.38     1472.04    121.27 o
   8   9  10     2516.81     3139.90    233.00 o
   9   9  10     1834.19     1822.27    139.53 o
  10   9  10     3191.45     3249.74    261.71 o
  11   9  10      112.29      131.27     42.50 o
  12   9  10     1460.79     1436.84    143.44 o
  13   9  10      139.57      196.97     44.72 o
  14   9  10      793.68      738.74     80.06 o
  15   9  10        7.49       35.20     42.76 o
   0  10  10     5147.45     5246.72    315.21 o
   1  10  10      775.37      604.21     53.55 o
   2  10  10     3116.39     3373.85    208.66 o
   3  10  10       88.56       78.06     24.07 o
   4  10  10      532.62      505.57     72.45 o
   5  10  10     2026.27     1972.08    215.76 o
   6  10  10     1918.23     1845.86    160.96 o
   7  10  10     1020.91     1029.99     88.99 o
   8  10  10     4790.21     4636.40    220.33 o
   9  10  10       68.49      101.99     38.45 o
  10  10  10     2955.55     2955.71    184.17 o
  11  10  10       19.97       99.90     68.35 o
  12  10  10      882.40      894.28    104.73 o
  13  10  10       93.03      252.06    113.54 o
  14  10  10       29.41       86.76     41.05 o
   1  11  10     2357.22     2397.57    202.58 o
   2  11  10      777.95      704.75     72.49 o
   3  11  10       96.55      148.91     39.29 o
   4  11  10       89.90      108.03     33.92 o
   5  11  10      112.61      102.48     29.35 o
   6  11  10     1786.59     1748.54    154.09 o
   7  11  10      760.85      745.87     70.14 o
   8  11  10     1624.25     1611.56    189.84 o
   9  11  10      909.01      830.16     86.93 o
  10  11  10     1180.07     1304.41    125.07 o
  11  11  10      167.35      150.38     53.28 o
  12  11  10      347.94      401.97    111.52 o
   0  12  10    10073.72     9749.78   3854.88 o
   1  12  10       28.05       40.38     60.64 o
   2  12  10     3404.66     3385.21    454.58 o
   3  12  10        0.12       88.73    150.43 o
   4  12  10      598.72      642.57     84.43 o
   5  12  10       96.46      101.84     33.53 o
   6  12  10     1072.59      981.26    134.68 o
   7  12  10      119.23      137.59     41.49 o
   8  12  10     1526.56     1620.93    170.06 o
   9  12  10        2.41       97.87     33.20 o
  10  12  10     1098.56     1004.71    102.86 o
   1  13  10      546.28      578.86    110.44 o
   2  13  10        0.46      128.25     41.72 o
   3  13  10       47.35      111.25     43.67 o
   4  13  10      130.13      259.78    106.81 o
   5  13  10        3.32      127.52     35.69 o
   6  13  10     1397.85     1215.30    118.42 o
   7  13  10        9.69       68.02     57.57 o
   8  13  10     1857.10     1540.09    269.42 o
   0  14  10     2948.16     2304.48    367.62 o
   1  14  10       24.87      221.12     58.53 o
   2  14  10     1983.82     1976.49    214.46 o
   3  14  10       13.10      123.38     47.75 o
   4  14  10      703.31      775.38     94.18 o
   1   1  11       39.97       -4.96     53.99 o
   2   1  11      222.28      137.15     25.99 o
   3   1  11      344.59      463.23     30.00 o
   4   1  11       43.26       29.01     29.90 o
   5   1  11      106.73       84.54     20.24 o
   6   1  11      397.41      327.69     23.97 o
   7   1  11      887.67      862.37     33.35 o
   8   1  11       50.57       75.16     12.99 o
   9   1  11      113.04      104.26     21.16 o
  10   1  11       16.74       14.21     15.94 o
  11   1  11       78.30      123.83     26.88 o
  12   1  11        5.40       93.67     19.82 o
  13   1  11       78.15       94.69     20.37 o
  14   1  11      156.61      116.58     17.94 o
  15   1  11        2.34      131.03     44.12 o
  16   1  11       48.92       56.69     29.36 o
  17   1  11        7.87       75.53     36.59 o
  18   1  11       20.04      160.34    103.58 o
  19   1  11        4.55      112.21     57.72 o
   0   2  11     3173.63     3584.66    249.69 o
   1   2  11      377.56      492.41     34.18 o
   2   2  11      202.29      230.92     20.46 o
   3   2  11      261.60      309.35     24.75 o
   4   2  11     2583.14     2827.67    140.55 o
   5   2  11      668.20      546.13     37.31 o
   6   2  11      308.06      271.55     27.27 o
   7   2  11      345.11      324.46     18.25 o
   8   2  11      162.99      184.03     22.52 o
   9   2  11       28.88       64.58     24.08 o
  10   2  11      434.30      450.03     31.15 o
  11   2  11      249.55      218.18     22.02 o
  12   2  11       45.44       92.43     18.46 o
  13   2  11     1474.37     1336.56     68.82 o
  14   2  11      113.02      128.09     31.82 o
  15   2  11      171.13       98.35     55.38 o
  16   2  11       75.63       87.37     27.27 o
  17   2  11      157.67       86.86     39.66 o
  18   2  11       12.13       34.12     40.22 o
  19   2  11        0.04       59.70     47.32 o
   1   3  11      643.43      597.68     42.08 o
   2   3  11      114.70       79.85     19.86 o
   3   3  11       67.94      120.65     18.57 o
   4   3  11      423.43      380.55     27.20 o
   5   3  11      171.93      162.22     20.37 o
   6   3  11      398.97      477.95     25.55 o
   7   3  11      899.60      918.86     41.73 o
   8   3  11      502.88      421.29     37.28 o
   9   3  11      162.33      163.47     25.02 o
  10   3  11      145.49      149.45     21.15 o
  11   3  11       70.10       71.82     19.80 o
  12   3  11       14.13       52.16     21.95 o
  13   3  11      683.15      571.33     48.20 o
  14   3  11      115.83      101.32     30.69 o
  15   3  11      116.67      117.94     23.76 o
  16   3  11      160.53      168.57     27.69 o
  17   3  11      189.82      141.14     30.29 o
  18   3  11       69.82      155.53     61.42 o
   0   4  11        2.65       39.79     17.03 o
   1   4  11     3016.16     3148.58    112.02 o
   2   4  11       42.00       63.03     14.97 o
   3   4  11      361.11      390.82     27.26 o
   4   4  11      604.69      689.46     36.53 o
   5   4  11        1.30       58.66     18.13 o
   6   4  11      351.92      398.52     26.39 o
   7   4  11      209.98      181.09     25.59 o
   8   4  11      380.46      253.45     33.10 o
   9   4  11        0.79      120.68     55.06 o
  10   4  11     2110.14     2204.20    105.97 o
  11   4  11      212.66      217.77     30.79 o
  12   4  11       78.26       77.05     19.01 o
  13   4  11       27.02       59.44     19.24 o
  14   4  11       73.16       98.54     22.87 o
  15   4  11       49.01       58.56     25.35 o
  16   4  11      481.51      415.09     37.77 o
  17   4  11      154.90      132.08     24.98 o
  18   4  11      107.60      136.96     37.98 o
   1   5  11     5608.60     6807.34    149.73 o
   2   5  11      697.16      823.16     42.79 o
   3   5  11      451.81      278.30     22.54 o
   4   5  11     1924.71     1978.67     75.07 o
   5   5  11     1286.87     1434.92     68.93 o
   6   5  11      152.52      151.89     22.05 o
   7   5  11      184.57      140.94     24.91 o
   8   5  11       19.05       57.04     46.33 o
   9   5  11       21.82       39.08     33.71 o
  10   5  11       68.98       86.63     27.01 o
  11   5  11        0.28       48.35     16.50 o
  12   5  11      785.53      696.31     53.70 o
  13   5  11       86.01      132.45     22.59 o
  14   5  11      375.47      333.99     46.11 o
  15   5  11      153.00      172.82     22.36 o
  16   5  11       26.30       36.38     17.03 o
  17   5  11      128.14      157.65     27.84 o
  18   5  11        0.74      121.54     37.26 o
   0   6  11     3401.56     3820.61    191.15 o
   1   6  11        9.35       38.54     20.41 o
   2   6  11      309.11      389.06     28.71 o
   3   6  11        0.40       70.86     18.14 o
   4   6  11       15.14       62.11     22.91 o
   5   6  11     1190.30     1074.35     58.29 o
   6   6  11        7.34       50.68     14.80 o
   7   6  11        5.38       53.89     30.66 o
   8   6  11      131.19      137.44     24.27 o
   9   6  11     1036.63      935.92     67.55 o
  10   6  11      215.61      281.76     38.84 o
  11   6  11       17.72       39.06     22.49 o
  12   6  11      358.39      264.98     37.96 o
  13   6  11       82.55      112.18     32.26 o
  14   6  11      183.35      160.32     31.22 o
  15   6  11       52.15       79.88     27.69 o
  16   6  11        1.76       83.79     30.31 o
  17   6  11        4.89       32.52     22.57 o
   1   7  11      294.79      410.49     39.17 o
   2   7  11        0.34      101.94     20.10 o
   3   7  11       11.66       97.53     29.28 o
   4   7  11     1028.00      941.81     54.27 o
   5   7  11      476.82      427.97     38.76 o
   6   7  11       17.54       93.97     28.27 o
   7   7  11      353.65      206.61     28.34 o
   8   7  11      336.14      344.44     42.76 o
   9   7  11      335.89      221.79     37.85 o
  10   7  11       37.29       73.22     16.87 o
  11   7  11      247.55      107.46     44.06 o
  12   7  11      443.26      482.21     79.23 o
  13   7  11        2.98       57.35     21.86 o
  14   7  11      843.58      671.18     71.92 o
  15   7  11      160.12      181.44     41.43 o
  16   7  11      132.66      143.65     55.24 o
   0   8  11     8059.00     7919.23    564.45 o
   1   8  11     1129.75      899.29     59.10 o
   2   8  11     2788.47     2630.71    118.27 o
   3   8  11       62.75      113.18     20.53 o
   4   8  11        3.83       86.30     19.17 o
   5   8  11      357.33      251.70     36.85 o
   6   8  11        2.76       51.36     26.57 o
   7   8  11        7.19       70.15     25.59 o
   8   8  11       31.94       72.80     27.34 o
   9   8  11       18.27      118.96     22.58 o
  10   8  11       16.45       61.93     19.14 o
  11   8  11       46.78      129.76     45.01 o
  12   8  11       50.19      153.54     44.94 o
  13   8  11      511.83      580.24     69.84 o
  14   8  11        0.08       80.56     28.06 o
  15   8  11      506.42      541.96     68.53 o
   1   9  11      142.29      114.57     27.40 o
   2   9  11      277.60      305.06     38.22 o
   3   9  11      797.71      911.24     81.91 o
   4   9  11      240.12      223.33     35.56 o
   5   9  11        0.94      116.62     28.33 o
   6   9  11       84.06       89.25     30.19 o
   7   9  11     1058.22      963.63     87.97 o
   8   9  11      980.48      922.18     79.85 o
   9   9  11      423.67      408.44     53.83 o
  10   9  11        6.57      100.44     25.10 o
  11   9  11      108.06      135.41     30.46 o
  12   9  11       89.02       79.49     36.14 o
  13   9  11      248.99      295.68     61.21 o
  14   9  11       99.82      211.16     47.75 o
   0  10  11       20.87      124.85     38.00 o
   1  10  11        0.85      105.34     27.52 o
   2  10  11      161.13      178.99     41.61 o
   3  10  11       73.54      134.25     36.37 o
   4  10  11       67.34      113.96     42.68 o
   5  10  11      586.19      401.87     51.53 o
   6  10  11      679.68      783.79     75.87 o
   7  10  11      138.02      208.57     45.03 o
   8  10  11     1698.23     1678.46    149.61 o
   9  10  11        0.21       57.11     55.05 o
  10  10  11      304.24      207.74     42.78 o
  11  10  11        0.81       52.16     37.26 o
  12  10  11       15.78       84.94     37.40 o
  13  10  11      175.68      219.49     65.59 o
   1  11  11      313.36      368.09     60.62 o
   2  11  11      118.57       68.69     32.97 o
   3  11  11       41.60      107.65     37.20 o
   4  11  11      240.76      196.03     53.03 o
   5  11  11       14.60       79.12     47.74 o
   6  11  11      149.84      243.42     48.86 o
   7  11  11       21.07      121.35     30.97 o
   8  11  11      168.98      204.25     49.32 o
   9  11  11       11.05       87.59     26.00 o
  10  11  11       74.00       94.24     33.46 o
  11  11  11       10.02       77.14     33.35 o
  12  11  11       95.28      142.83     40.62 o
   0  12  11      519.25      452.75    106.16 o
   1  12  11        2.49      187.48     55.03 o
   2  12  11      959.10     1039.98    148.62 o
   3  12  11       75.96       52.14    128.75 o
   4  12  11       79.79      165.88     48.76 o
   5  12  11       44.75      109.37     35.59 o
   6  12  11       63.76      199.27     48.57 o
   7  12  11        3.41      112.00     69.78 o
   8  12  11      698.44      679.29    107.90 o
   9  12  11        1.39       98.70     30.23 o
  10  12  11      104.70      203.24     61.73 o
   1  13  11       59.52      150.94    116.13 o
   2  13  11       23.47      177.30     59.73 o
   3  13  11      168.83      199.01     65.01 o
   4  13  11       15.53      103.92     41.08 o
   5  13  11      119.12      121.13     30.04 o
   6  13  11       45.95      130.01     36.00 o
   7  13  11        0.36       55.23     24.51 o
   0  14  11      446.27      522.16    133.95 o
   1  14  11        0.48      116.39     54.91 o
   0   0  12    30273.83    31164.63    338.27 o
   1   0  12      664.61      733.84     55.09 o
   2   0  12     4129.69     3772.63    164.21 o
   3   0  12        4.98       97.80     20.89 o
   4   0  12    11003.33    10989.92    219.66 o
   5   0  12     5430.47     5057.59    213.47 o
   6   0  12    11959.24    12717.33    293.41 o
   7   0  12     2435.34     2268.81    125.79 o
   8   0  12       17.32      115.83     30.24 o
   9   0  12     2385.20     2369.16    127.38 o
  10   0  12      485.77      521.68     57.14 o
  11   0  12     1709.57     1892.84    109.89 o
  12   0  12      649.72      485.39     55.75 o
  13   0  12      729.58      819.97    100.38 o
  14   0  12      879.54      966.33     92.33 o
  15   0  12     2827.24     3070.23    525.17 o
  16   0  12      443.29      437.70     89.15 o
  17   0  12     1936.32     2389.52    274.05 o
  18   0  12       59.38      155.84     55.72 o
   1   1  12    29428.14    29218.52    194.95 o
   2   1  12     6223.96     5605.90    149.51 o
   3   1  12     4488.30     4091.93    144.49 o
   4   1  12    15257.28    15624.01    205.80 o
   5   1  12     6288.02     5241.70    142.10 o
   6   1  12     5170.40     5044.12    125.39 o
   7   1  12    10901.37    10872.84    199.70 o
   8   1  12       50.55      109.91     21.64 o
   9   1  12     5822.64     6024.24    139.85 o
  10   1  12     2165.01     2428.15    108.56 o
  11   1  12      981.04      870.78     49.22 o
  12   1  12     5563.70     5965.91    191.28 o
  13   1  12       33.21      105.90     27.02 o
  14   1  12     1473.38     1439.28    117.06 o
  15   1  12        2.37       84.00     32.65 o
  16   1  12      322.06      295.19     47.54 o
  17   1  12        8.81       31.98     28.19 o
  18   1  12       45.64       57.74    116.48 o
   0   2  12     2556.31     2689.58    190.81 o
   1   2  12       69.07       41.30     27.92 o
   2   2  12     4618.91     4705.79    158.64 o
   3   2  12        4.72       32.91     19.27 o
   4   2  12     7783.43     7991.06    144.82 o
   5   2  12     1989.14     1746.24     59.06 o
   6   2  12     7501.56     8193.65    199.30 o
   7   2  12     4953.69     5023.41    128.07 o
   8   2  12     1031.51     1099.54     46.03 o
   9   2  12     6034.70     6229.23    166.03 o
  10   2  12      712.98      580.65     34.05 o
  11   2  12     2851.91     3026.50    149.01 o
  12   2  12        6.19       45.14     15.25 o
  13   2  12     1102.17     1245.75     76.43 o
  14   2  12      851.81     1020.29     81.76 o
  15   2  12     2810.83     3314.11    280.48 o
  16   2  12      665.98      570.16     72.19 o
  17   2  12      949.38      877.32    111.10 o
  18   2  12       11.15      168.08     59.79 o
   1   3  12    40943.21    43239.88    365.56 o
   2   3  12     1648.08     1298.03     44.69 o
   3   3  12    12077.90    11065.45    150.90 o
   4   3  12     4840.85     4941.70    126.23 o
   5   3  12    12562.07    12498.92    213.75 o
   6   3  12        5.79       55.74     16.78 o
   7   3  12     4939.33     4874.31    143.00 o
   8   3  12     1464.03     1489.44     56.11 o
   9   3  12      401.03      338.58     37.78 o
  10   3  12      688.92      755.82     39.09 o
  11   3  12      139.43      108.96     22.53 o
  12   3  12     5340.74     5637.42    244.71 o
  13   3  12       59.89       47.05     19.48 o
  14   3  12     2537.23     2526.59    127.06 o
  15   3  12      153.23      147.70     28.76 o
  16   3  12      777.51      778.02     70.43 o
  17   3  12       41.93       69.28     38.96 o
  18   3  12      226.73      310.45    117.43 o
   0   4  12      424.92      456.94     41.49 o
   1   4  12      680.76      847.54     40.10 o
   2   4  12     2569.69     2664.55     85.44 o
   3   4  12     2075.06     2121.95     80.01 o
   4   4  12    10054.86    10120.11    212.73 o
   5   4  12     2229.16     2158.58     91.79 o
   6   4  12     4305.65     4575.07    144.69 o
   7   4  12     5724.79     5665.48    181.20 o
   8   4  12      849.78      852.75     49.72 o
   9   4  12     3295.85     3427.62    148.33 o
  10   4  12     1396.17     1439.56     67.90 o
  11   4  12      163.82      177.76     25.42 o
  12   4  12      338.44      312.99     47.89 o
  13   4  12     1172.78     1047.92     64.40 o
  14   4  12      134.30      172.58     34.32 o
  15   4  12     2141.98     2505.31    127.61 o
  16   4  12      120.88      149.08     37.59 o
  17   4  12      645.23      705.55     67.84 o
  18   4  12      267.23      463.43    143.34 o
   1   5  12     8066.53     7151.02    170.04 o
   2   5  12    10625.49    11149.61    229.46 o
   3   5  12     5384.94     4552.46    133.72 o
   4   5  12     8381.36     8209.72    224.30 o
   5   5  12     5924.39     5546.59    189.46 o
   6   5  12      205.58      118.87     46.47 o
   7   5  12     5705.53     5658.58    217.19 o
   8   5  12      218.98      126.97     35.00 o
   9   5  12     1934.03     1992.93    121.75 o
  10   5  12     3178.66     3470.75    155.34 o
  11   5  12     2300.49     2249.60    121.19 o
  12   5  12     4347.91     4502.89    237.88 o
  13   5  12      470.45      469.99     39.43 o
  14   5  12     2954.71     2795.78    195.86 o
  15   5  12       14.63       75.83     24.41 o
  16   5  12      505.55      404.43     45.55 o
  17   5  12      171.81      173.56     31.37 o
   0   6  12      454.55      637.84     59.33 o
   1   6  12       97.98      162.20     22.92 o
   2   6  12     4579.10     4285.27    167.01 o
   3   6  12      156.06      171.52     41.21 o
   4   6  12    11175.44    12010.76    302.01 o
   5   6  12     1905.34     1931.11     76.90 o
   6   6  12     4232.75     4687.30    160.99 o
   7   6  12     2602.26     2455.62    119.24 o
   8   6  12      129.10      169.51     29.23 o
   9   6  12     1690.03     1837.20    108.60 o
  10   6  12        2.74       59.43     24.74 o
  11   6  12      935.10      994.83     82.31 o
  12   6  12      213.57      216.60     34.03 o
  13   6  12     1650.22     1648.74    111.76 o
  14   6  12      187.81      153.50     35.88 o
  15   6  12      990.33     1125.25     72.40 o
  16   6  12      301.71      169.10     27.84 o
  17   6  12      356.80      470.16     46.55 o
   1   7  12    10035.04    10391.71    271.18 o
   2   7  12     1854.06     1689.37     85.79 o
   3   7  12     9218.58     9453.85    257.64 o
   4   7  12      189.90      240.03     28.44 o
   5   7  12     4181.26     3850.42    172.66 o
   6   7  12     1284.80     1163.44     78.48 o
   7   7  12     1460.27     1355.13     78.10 o
   8   7  12      311.43      215.76     33.40 o
   9   7  12     1580.12     1433.58     86.00 o
  10   7  12     1236.62     1142.08    115.73 o
  11   7  12      879.56      909.99     69.31 o
  12   7  12     1607.96     1569.37    137.58 o
  13   7  12       38.31      149.46     31.04 o
  14   7  12     1905.78     1956.92    117.01 o
  15   7  12        6.04      133.20     29.90 o
  16   7  12      323.59      235.43     42.01 o
   0   8  12      119.46      207.39     47.16 o
   1   8  12      370.36      424.30     40.76 o
   2   8  12     1345.89     1493.87    118.26 o
   3   8  12      674.60      816.77     59.41 o
   4   8  12     5136.15     5622.78    242.07 o
   5   8  12     3451.13     3550.92    225.18 o
   6   8  12     5276.43     5536.55    252.58 o
   7   8  12      870.97      787.20     75.36 o
   8   8  12      502.96      417.97     57.01 o
   9   8  12      762.03      691.19     68.35 o
  10   8  12      534.48      510.94     60.70 o
  11   8  12     1218.01     1144.21    102.84 o
  12   8  12      136.71      136.79     56.99 o
  13   8  12     1328.25     1336.76    121.77 o
  14   8  12      356.67      155.21     48.27 o
  15   8  12     1351.54     1453.08    121.88 o
   1   9  12     6097.98     6416.13    342.31 o
   2   9  12     2685.44     2639.00    170.23 o
   3   9  12     6361.77     6475.20    518.11 o
   4   9  12     2420.36     2422.61    188.65 o
   5   9  12     1166.29     1167.00    104.17 o
   6   9  12       58.94       61.36     44.27 o
   7   9  12      258.93      262.77     45.76 o
   8   9  12       49.70      107.51     37.43 o
   9   9  12      798.89      858.29     75.84 o
  10   9  12      504.26      475.32     56.85 o
  11   9  12      605.85      601.97     70.46 o
  12   9  12     2380.07     2597.23    200.19 o
  13   9  12       46.83      128.51     91.85 o
  14   9  12     1333.84     1274.54    117.24 o
   0  10  12     1168.64     1196.55    132.64 o
   1  10  12       27.85      126.67     28.16 o
   2  10  12      668.99      591.88     53.12 o
   3  10  12      494.55      405.72     53.35 o
   4  10  12     2960.94     2974.12    224.04 o
   5  10  12     1649.48     1421.66     97.36 o
   6  10  12     3796.57     3967.02    199.82 o
   7  10  12      745.90      713.61     68.17 o
   8  10  12      215.09      257.39     42.78 o
   9  10  12      897.01      957.95     97.70 o
  10  10  12       26.33      105.34     36.87 o
  11  10  12      537.38      554.17     72.02 o
  12  10  12       22.68       81.49     42.90 o
  13  10  12       97.01      142.97     39.57 o
   1  11  12     2021.48     2091.59    162.56 o
   2  11  12     1219.73     1185.53     87.91 o
   3  11  12     1602.68     1500.43    148.94 o
   4  11  12     3670.24     3363.59    364.56 o
   5  11  12     1396.23     1385.84    139.44 o
   6  11  12      461.01      356.73     59.07 o
   7  11  12     1182.04     1090.13    112.49 o
   8  11  12       24.98       30.24     34.79 o
   9  11  12      600.61      485.04     49.77 o
  10  11  12       64.81      121.90     44.57 o
  11  11  12      171.40      110.92     55.56 o
   0  12  12       48.79      157.93     73.92 o
   1  12  12       70.57      188.93    160.48 o
   2  12  12      673.37      698.45     88.17 o
   3  12  12      449.11      435.75     62.78 o
   4  12  12     1739.34     1653.24    162.80 o
   5  12  12      822.57      780.22     89.76 o
   6  12  12     1637.05     1757.23    121.29 o
   7  12  12      525.91      638.84    111.81 o
   8  12  12      181.98      271.55     59.44 o
   9  12  12      429.70      463.46     62.01 o
   1  13  12     2346.95     2485.64    298.51 o
   2  13  12     1260.72     1196.15     88.20 o
   3  13  12      596.43      630.26    101.34 o
   4  13  12      343.82      422.94     64.91 o
   5  13  12     1097.21     1059.16     95.81 o
   6  13  12       12.29      147.30     48.88 o
   1   1  13      487.13      363.13     51.69 o
   2   1  13     3303.70     3187.33    121.11 o
   3   1  13     1124.98      971.53     40.67 o
   4   1  13      194.82      140.78     22.55 o
   5   1  13       16.72       21.24     24.30 o
   6   1  13      920.39      874.40     37.68 o
   7   1  13      990.10     1011.18     45.97 o
   8   1  13      109.67      141.01     26.23 o
   9   1  13     1756.32     1662.87     83.45 o
  10   1  13        6.10       52.72     20.18 o
  11   1  13        8.19       63.36     19.81 o
  12   1  13      438.46      260.37     37.54 o
  13   1  13       96.48      116.01     22.30 o
  14   1  13      695.32      743.11     46.77 o
  15   1  13       17.93      107.86     25.61 o
  16   1  13       37.37       45.07     21.35 o
  17   1  13      105.99       85.85     26.37 o
  18   1  13        0.30      132.12     51.20 o
   0   2  13     5139.96     6352.37    267.95 o
   1   2  13     5020.83     5223.19    119.84 o
   2   2  13     1295.75     1324.99     53.89 o
   3   2  13     4546.30     4994.37    146.16 o
   4   2  13      355.51      382.30     33.28 o
   5   2  13     1865.22     1992.10     70.30 o
   6   2  13      339.94      378.31     34.46 o
   7   2  13      192.98      181.53     21.47 o
   8   2  13      302.59      380.50     31.13 o
   9   2  13     1964.82     1905.29     76.11 o
  10   2  13      282.38      287.61     31.48 o
  11   2  13     1169.72     1052.06     65.60 o
  12   2  13      192.85      224.36     29.58 o
  13   2  13      606.19      588.65     49.73 o
  14   2  13      242.34      170.06     29.66 o
  15   2  13        0.54       55.16     20.13 o
  16   2  13        0.09       51.13     32.18 o
  17   2  13       33.45       29.78     22.02 o
  18   2  13       28.32      187.87     59.08 o
   1   3  13      533.54      423.94     32.13 o
   2   3  13      348.87      361.73     24.04 o
   3   3  13      349.70      349.85     33.86 o
   4   3  13       45.49       83.02     18.28 o
   5   3  13     1061.05      978.06     44.31 o
   6   3  13     1089.09     1047.78     43.37 o
   7   3  13     4566.64     4737.92    146.51 o
   8   3  13       36.45       81.53     27.62 o
   9   3  13     2475.29     2423.12    111.00 o
  10   3  13      344.61      302.13     32.65 o
  11   3  13       63.06      135.71     21.49 o
  12   3  13       71.80       36.46     15.68 o
  13   3  13      171.62      150.08     25.39 o
  14   3  13        0.45       28.24     30.06 o
  15   3  13        9.85       54.05     19.86 o
  16   3  13      133.27      130.33     23.46 o
  17   3  13      396.63      434.57     91.69 o
  18   3  13       36.16      140.62     46.14 o
   0   4  13       26.51      122.22     46.93 o
   1   4  13     1269.45     1217.30     57.64 o
   2   4  13      162.05      131.20     23.69 o
   3   4  13     1640.24     1895.06     68.87 o
   4   4  13        6.17       62.83     20.46 o
   5   4  13      163.41      135.91     20.85 o
   6   4  13      171.60      192.93     23.30 o
   7   4  13       10.06       98.70     19.53 o
   8   4  13       93.93      122.71     21.63 o
   9   4  13       77.16      112.05     22.97 o
  10   4  13       99.76      123.64     28.13 o
  11   4  13      455.95      400.04     35.61 o
  12   4  13       12.58       26.95     25.00 o
  13   4  13      283.02      330.98     61.54 o
  14   4  13        2.09       87.35     34.72 o
  15   4  13       30.26       94.65     19.18 o
  16   4  13        0.00      110.57     20.81 o
  17   4  13       53.65       92.64     20.60 o
   1   5  13      499.02      643.91     42.67 o
   2   5  13      129.81      154.89     26.01 o
   3   5  13       33.20       59.15     19.64 o
   4   5  13       63.50       81.50     38.07 o
   5   5  13      920.99      949.95     55.42 o
   6   5  13      250.27      229.18     35.78 o
   7   5  13      276.91      273.61     46.10 o
   8   5  13      695.81      512.10     51.48 o
   9   5  13      247.77      312.79     46.25 o
  10   5  13      309.53      257.06     33.24 o
  11   5  13      196.65      233.52     54.29 o
  12   5  13      622.22      702.88     49.16 o
  13   5  13      113.46      124.67     22.19 o
  14   5  13       71.26       56.46     20.02 o
  15   5  13        7.04       57.15     24.95 o
  16   5  13      160.80      101.83     33.23 o
  17   5  13      208.11      157.34     28.39 o
   0   6  13        4.90      117.98     35.36 o
   1   6  13     1042.10     1098.45     58.30 o
   2   6  13       25.49      103.62     19.79 o
   3   6  13       33.72       84.46     17.73 o
   4   6  13       23.38      117.03     23.66 o
   5   6  13      642.98      627.09     42.76 o
   6   6  13      183.28      176.67     25.45 o
   7   6  13       42.24      115.69     29.94 o
   8   6  13       43.79      111.86     35.27 o
   9   6  13      311.62      212.79     36.97 o
  10   6  13       24.98       96.63     24.71 o
  11   6  13      848.77      776.82     51.44 o
  12   6  13       28.73      112.07     20.21 o
  13   6  13      326.72      331.65     44.71 o
  14   6  13      387.53      356.74     40.09 o
  15   6  13      216.55      151.10     43.23 o
  16   6  13        1.65       63.53     19.79 o
   1   7  13      150.96      159.67     25.16 o
   2   7  13      106.86      207.80     27.51 o
   3   7  13     1290.51     1216.48     65.78 o
   4   7  13        0.82       70.59     20.81 o
   5   7  13      910.64      851.13     57.60 o
   6   7  13       38.21       79.31     40.77 o
   7   7  13       17.36       50.49     24.55 o
   8   7  13      597.36      555.19     64.50 o
   9   7  13        8.03       58.17     41.17 o
  10   7  13      337.23      220.86     53.60 o
  11   7  13      150.13      202.22     47.93 o
  12   7  13      602.61      427.78     54.11 o
  13   7  13      119.72      160.42     37.64 o
  14   7  13       74.51      107.11     29.41 o
  15   7  13       10.01       92.40     22.05 o
   0   8  13      475.33      477.83     62.88 o
   1   8  13        0.22      129.07     39.63 o
   2   8  13       53.42      112.58     37.32 o
   3   8  13       94.58       76.04     20.55 o
   4   8  13      138.41      171.82     37.27 o
   5   8  13     1131.19     1007.14     64.56 o
   6   8  13      193.68      216.37     69.93 o
   7   8  13       24.05      153.60     52.77 o
   8   8  13      137.83      106.61     29.09 o
   9   8  13      863.92      899.09     67.25 o
  10   8  13        5.55       60.65     24.96 o
  11   8  13      247.54      292.06     62.78 o
  12   8  13       19.77      120.26     39.45 o
  13   8  13      188.93      199.70     49.37 o
  14   8  13        9.65       46.23     25.79 o
   1   9  13       79.51       46.67     24.73 o
   2   9  13        5.03       59.07     23.19 o
   3   9  13     2123.21     2044.30    139.27 o
   4   9  13      492.71      509.59     61.44 o
   5   9  13      836.78      851.62     77.18 o
   6   9  13       29.64       74.45     29.07 o
   7   9  13      431.02      348.63     49.33 o
   8   9  13       91.04      108.01     38.00 o
   9   9  13      402.24      438.55     56.25 o
  10   9  13       12.39       86.52     31.89 o
  11   9  13       52.23      142.27     82.70 o
  12   9  13       26.70      113.92     29.67 o
  13   9  13        7.93       89.05     25.17 o
   0  10  13      441.89      242.59     87.14 o
   1  10  13       88.24      168.72     49.27 o
   2  10  13        2.93       85.42     42.11 o
   3  10  13      653.53      775.23    119.28 o
   4  10  13      511.90      501.73     74.72 o
   5  10  13      566.76      483.35     58.67 o
   6  10  13       38.02      102.83     37.90 o
   7  10  13      225.91      174.58     38.29 o
   8  10  13       20.51      103.87     33.54 o
   9  10  13      120.91      167.48     35.12 o
  10  10  13       54.47      120.38     48.36 o
  11  10  13      197.43      169.70     92.27 o
  12  10  13       17.76       56.60     64.88 o
   1  11  13      122.70       97.62     49.18 o
   2  11  13       42.41      141.60     36.74 o
   3  11  13      719.83      619.66     90.24 o
   4  11  13       10.00      190.54     41.58 o
   5  11  13       76.44      183.00     38.81 o
   6  11  13       95.43      215.05     50.32 o
   7  11  13      223.55      168.33     51.32 o
   8  11  13        1.36       75.20     28.14 o
   9  11  13      297.52      245.82     48.41 o
  10  11  13        2.98       25.42     22.64 o
   0  12  13      323.30      186.54     57.87 o
   1  12  13        5.28       70.73     28.61 o
   2  12  13       90.48      166.10     43.56 o
   3  12  13       67.57      191.11     57.21 o
   4  12  13       38.68      211.79     53.87 o
   5  12  13       98.24      138.65     55.36 o
   6  12  13        2.53      173.09     35.34 o
   7  12  13       60.57      121.67     33.94 o
   8  12  13       38.53      109.81     27.05 o
   1  13  13      615.67      699.62     90.82 o
   2  13  13       90.17       62.25    105.56 o
   3  13  13      343.16      212.84     56.04 o
   4  13  13      126.55      268.43     86.56 o
   0   0  14      258.79      429.33    104.13 o
   1   0  14       22.51       89.61     27.16 o
   2   0  14      519.70      448.72     58.45 o
   3   0  14       44.47      149.57     33.14 o
   4   0  14     6501.91     6025.03    232.15 o
   5   0  14     6835.06     6598.12    291.55 o
   6   0  14     4882.22     4557.18    172.61 o
   7   0  14    12795.63    13501.11    339.13 o
   8   0  14      439.88      451.76     54.22 o
   9   0  14    12198.13    12689.78    541.86 o
  10   0  14        4.14       42.07     21.02 o
  11   0  14    10664.24    10451.61    508.82 o
  12   0  14     1250.63     1031.31    121.35 o
  13   0  14      696.16      686.36     76.09 o
  14   0  14     2313.24     2169.62    169.17 o
  15   0  14      316.34      339.03     56.30 o
  16   0  14      283.95      181.66     56.04 o
  17   0  14      717.07      649.89     82.36 o
  18   0  14      252.88      134.24     68.07 o
   1   1  14     8147.93     7760.73    156.14 o
   2   1  14     7905.30     8189.35    185.47 o
   3   1  14    11305.21    11382.63    209.53 o
   4   1  14     5624.49     6036.40    150.80 o
   5   1  14    14109.45    15371.16    274.13 o
   6   1  14       59.54      103.10     18.39 o
   7   1  14     2078.22     2181.53     77.63 o
   8   1  14       60.31      105.90     22.48 o
   9   1  14     2262.21     2223.63    113.00 o
  10   1  14     2815.91     2771.84    127.74 o
  11   1  14     1245.32     1280.03     70.60 o
  12   1  14     2189.02     2365.40    154.31 o
  13   1  14        4.01       54.19     28.75 o
  14   1  14      985.75      923.43     61.97 o
  15   1  14        1.08       54.23     29.73 o
  16   1  14      886.89      898.93    109.84 o
  17   1  14        0.50       39.87     41.38 o
   0   2  14       83.84      149.23     41.29 o
   1   2  14       61.66       32.05     20.26 o
   2   2  14     1725.96     1722.10     70.60 o
   3   2  14      471.59      470.50     29.83 o
   4   2  14    12991.56    13355.59    245.98 o
   5   2  14     3138.52     3047.62    110.40 o
   6   2  14     9248.56     9294.21    225.22 o
   7   2  14     2584.98     2171.23     79.35 o
   8   2  14        9.06      103.93     19.28 o
   9   2  14     3197.46     2747.22    113.71 o
  10   2  14      752.53      754.52     54.27 o
  11   2  14     3086.92     2945.54    147.38 o
  12   2  14       13.23       47.78     16.40 o
  13   2  14      573.17      646.58     54.89 o
  14   2  14      489.64      588.46     51.96 o
  15   2  14      972.86     1185.12    118.36 o
  16   2  14      586.86      468.63     60.36 o
  17   2  14     2015.49     1985.07    188.88 o
   1   3  14    12695.36    13158.92    243.60 o
   2   3  14     1485.97     1329.37     48.56 o
   3   3  14    11230.39    11684.25    240.34 o
   4   3  14     2464.80     2625.55     81.32 o
   5   3  14     2280.97     2407.92     74.81 o
   6   3  14      106.29      104.62     25.21 o
   7   3  14      354.88      477.08     34.03 o
   8   3  14        3.99       91.58     27.94 o
   9   3  14     1769.48     1934.47     89.83 o
  10   3  14     2508.79     2577.18    131.27 o
  11   3  14     2376.07     2308.14    132.24 o
  12   3  14     3421.63     3459.06    247.18 o
  13   3  14      466.56      439.31     63.08 o
  14   3  14     1819.30     1691.74    133.65 o
  15   3  14        5.71       53.08     30.63 o
  16   3  14      257.24      278.25     42.84 o
  17   3  14       27.88       63.91     51.28 o
   0   4  14      190.07      259.29     34.09 o
   1   4  14        1.16       99.19     15.68 o
   2   4  14      999.30     1018.67     48.42 o
   3   4  14     1036.18      834.44     39.33 o
   4   4  14     5784.50     5963.58    159.90 o
   5   4  14     5734.81     5837.65    170.77 o
   6   4  14     5704.88     6024.51    180.31 o
   7   4  14     6136.84     5906.66    215.73 o
   8   4  14      121.41      138.92     34.61 o
   9   4  14     6446.90     6014.66    211.74 o
  10   4  14       87.42      152.22     26.52 o
  11   4  14     3378.30     3276.55    151.33 o
  12   4  14      408.29      363.38     36.74 o
  13   4  14      294.35      225.26     33.66 o
  14   4  14      820.29      777.11     73.53 o
  15   4  14      748.95      725.30     51.76 o
  16   4  14      407.51      377.42     40.70 o
  17   4  14     1187.56      974.15    110.48 o
   1   5  14    14004.67    15835.33    246.24 o
   2   5  14     1140.24     1014.59     59.27 o
   3   5  14     5221.01     5242.99    207.87 o
   4   5  14     1756.58     1638.40     81.99 o
   5   5  14     4342.56     4310.82    216.69 o
   6   5  14      224.54      309.50     36.24 o
   7   5  14     1933.06     1821.23     92.42 o
   8   5  14      131.15      153.21     25.00 o
   9   5  14     2310.55     2376.62    132.60 o
  10   5  14      565.18      572.46     57.98 o
  11   5  14     1355.54     1512.91     88.58 o
  12   5  14     4239.35     3981.87    314.99 o
  13   5  14       39.91       86.04     20.75 o
  14   5  14     1727.94     1718.50    136.07 o
  15   5  14       19.75       43.96     33.74 o
  16   5  14       32.19       53.07     24.25 o
   0   6  14      565.17      491.71     62.93 o
   1   6  14      348.04      346.94     34.98 o
   2   6  14       19.62       86.63     24.43 o
   3   6  14       13.21       57.14     19.50 o
   4   6  14     3973.91     3989.90    169.15 o
   5   6  14      867.86      704.76     44.16 o
   6   6  14     9245.18     9607.52    264.58 o
   7   6  14     3378.07     3302.31    169.36 o
   8   6  14     1804.61     1894.84    180.67 o
   9   6  14     6852.26     7071.21    347.05 o
  10   6  14        2.86      100.93     34.03 o
  11   6  14     2427.58     2225.59    130.44 o
  12   6  14      210.47      198.05     34.72 o
  13   6  14     1214.44      972.36    133.16 o
  14   6  14      292.44      250.57     37.79 o
  15   6  14     1151.10     1119.01     68.95 o
  16   6  14       41.88       84.24     32.71 o
   1   7  14     7543.38     8142.85    310.52 o
   2   7  14      245.91      166.20     47.58 o
   3   7  14     2715.71     3320.24    159.30 o
   4   7  14      594.23      592.22     49.98 o
   5   7  14      716.09      665.80     57.63 o
   6   7  14       90.65      109.78     54.70 o
   7   7  14     4049.81     3844.59    221.13 o
   8   7  14       16.50       46.95     42.42 o
   9   7  14      802.20      882.54    111.60 o
  10   7  14      966.02      894.00     78.29 o
  11   7  14      598.82      599.30     57.71 o
  12   7  14     2594.55     2440.27    208.14 o
  13   7  14      645.91      541.76     55.35 o
  14   7  14     1760.64     1696.73     92.80 o
  15   7  14        0.33       68.74     27.36 o
   0   8  14       24.55       -7.70     37.78 o
   1   8  14      403.21      378.11     62.22 o
   2   8  14     1142.36     1158.92     65.71 o
   3   8  14      151.59      173.00     31.60 o
   4   8  14     4889.58     4944.93    255.47 o
   5   8  14        6.53       16.45     16.69 o
   6   8  14     2190.05     2478.66    207.34 o
   7   8  14      981.63     1040.80     87.43 o
   8   8  14       22.00       79.70     28.15 o
   9   8  14     2568.26     2085.07    292.82 o
  10   8  14       18.85       81.14     45.53 o
  11   8  14      622.31      480.26     55.71 o
  12   8  14       82.48       93.66     42.29 o
  13   8  14      537.17      552.97     67.87 o
  14   8  14      157.47      147.59     43.38 o
   1   9  14     5636.53     5415.54    303.78 o
   2   9  14     2024.00     1629.13    169.79 o
   3   9  14     1603.35     1686.36    135.47 o
   4   9  14     1060.24     1078.26     80.62 o
   5   9  14     2140.53     2014.61    171.78 o
   6   9  14      114.83      100.38     31.68 o
   7   9  14     1455.68     1268.35    113.41 o
   8   9  14       43.21       54.68     43.67 o
   9   9  14      203.24      259.96     38.43 o
  10   9  14      751.47      461.53     70.74 o
  11   9  14      365.39      381.49     72.04 o
  12   9  14     1207.15     1184.36     96.26 o
  13   9  14      148.50      305.43     63.59 o
   0  10  14     1080.36     1276.27    130.65 o
   1  10  14      190.27      121.54     52.13 o
   2  10  14      438.63      348.09     55.35 o
   3  10  14     1835.23     1862.33    203.33 o
   4  10  14     4132.56     3675.68    347.34 o
   5  10  14     3024.61     2494.94    246.26 o
   6  10  14     1026.54     1177.12    127.18 o
   7  10  14     2958.78     2754.99    184.04 o
   8  10  14      110.67      143.28     33.97 o
   9  10  14     1870.91     1780.62    123.16 o
  10  10  14      128.21      192.36     49.05 o
  11  10  14      295.71      254.41     71.35 o
   1  11  14     5590.56     5559.33    298.52 o
   2  11  14      703.31      623.71     77.30 o
   3  11  14     2365.83     2346.71    161.83 o
   4  11  14      298.89      360.79     50.34 o
   5  11  14      653.46      538.82     68.80 o
   6  11  14        2.58       32.50     32.41 o
   7  11  14      330.80      289.35     65.56 o
   8  11  14       81.23      209.41     65.43 o
   9  11  14      252.32      254.88     47.68 o
   0  12  14      203.21      247.14    106.35 o
   1  12  14        5.18       41.25     41.55 o
   2  12  14      440.38      442.46     59.34 o
   3  12  14      111.02      130.81     31.66 o
   4  12  14     1344.94     1190.94     83.93 o
   5  12  14      245.37      179.58     49.14 o
   6  12  14     1031.18     1045.18     87.76 o
   7  12  14      409.65      375.56     53.16 o
   1  13  14     1071.14     1012.06    166.40 o
   2  13  14      320.25      374.17    106.43 o
   1   1  15     1090.99      941.12     43.30 o
   2   1  15     2069.16     2016.66     79.43 o
   3   1  15     1127.09     1146.79     54.19 o
   4   1  15        3.31       41.48     16.56 o
   5   1  15      244.87      185.89     24.36 o
   6   1  15      745.94      708.72     41.66 o
   7   1  15     1711.61     1672.47     77.89 o
   8   1  15      154.57      269.80     29.01 o
   9   1  15      385.74      340.33     64.00 o
  10   1  15      181.01       91.00     30.15 o
  11   1  15       30.53       59.02     46.35 o
  12   1  15      392.44      404.03     45.53 o
  13   1  15        0.28       49.42     26.51 o
  14   1  15      133.30       85.86     26.33 o
  15   1  15        7.66      103.62     30.74 o
  16   1  15       18.37      116.83     25.92 o
  17   1  15       73.18      244.19     69.18 o
   0   2  15        0.91      125.67     50.39 o
   1   2  15      779.42      844.12     42.37 o
   2   2  15     1152.23     1170.28     51.41 o
   3   2  15       46.74       45.12     27.24 o
   4   2  15      232.01      221.10     26.53 o
   5   2  15      415.02      301.69     31.21 o
   6   2  15      745.08      703.23     42.56 o
   7   2  15      616.58      571.83     36.56 o
   8   2  15     1512.36     1580.83    122.24 o
   9   2  15       98.01       77.58     32.76 o
  10   2  15        3.59       60.86     15.10 o
  11   2  15       62.84       62.88     27.25 o
  12   2  15      521.55      603.78     56.87 o
  13   2  15      105.04      176.82     38.70 o
  14   2  15      244.39      317.09     49.64 o
  15   2  15        5.43       68.04     22.77 o
  16   2  15       17.03       75.38     43.14 o
  17   2  15        2.52       85.92     33.73 o
   1   3  15     1201.17     1286.58     79.80 o
   2   3  15      411.91      286.78     35.19 o
   3   3  15     1134.73      970.31     55.36 o
   4   3  15      902.12     1056.16     53.35 o
   5   3  15      923.22     1150.84     57.42 o
   6   3  15      402.32      361.46     34.03 o
   7   3  15     2321.99     2212.96     93.63 o
   8   3  15     1423.55     1343.55     67.03 o
   9   3  15      677.01      671.19     41.58 o
  10   3  15       28.61       79.17     20.41 o
  11   3  15       74.45       65.08     27.24 o
  12   3  15      617.83      694.67     54.79 o
  13   3  15      186.46      177.47     32.80 o
  14   3  15       87.83      136.98     31.74 o
  15   3  15        8.56       48.84     21.18 o
  16   3  15      129.83      104.17     20.55 o
  17   3  15       40.68      139.43     46.95 o
   0   4  15      505.74      462.09     86.72 o
   1   4  15       24.11       85.69     19.11 o
   2   4  15      373.29      354.04     34.15 o
   3   4  15       27.23       61.77     23.17 o
   4   4  15        7.13       66.17     20.62 o
   5   4  15      143.88      128.62     20.75 o
   6   4  15        0.70       65.89     22.97 o
   7   4  15        0.57      126.20     37.32 o
   8   4  15      598.26      578.57     41.36 o
   9   4  15      131.22      102.88     22.58 o
  10   4  15       77.43      103.64     20.75 o
  11   4  15        7.69       46.10     30.17 o
  12   4  15        1.56      111.86     34.64 o
  13   4  15       17.32       89.29     31.73 o
  14   4  15       96.16      163.15     30.12 o
  15   4  15      248.49      288.28     63.70 o
  16   4  15       42.28       92.50     24.32 o
   1   5  15     1119.51      996.13     62.50 o
   2   5  15      539.22      577.43     58.61 o
   3   5  15      196.53      191.96     24.21 o
   4   5  15       60.09       90.42     28.43 o
   5   5  15      149.57      215.26     36.73 o
   6   5  15      532.71      572.50     47.55 o
   7   5  15      671.75      668.83     50.01 o
   8   5  15      476.49      456.16     43.01 o
   9   5  15      101.77      140.26     30.04 o
  10   5  15      483.14      448.19     49.07 o
  11   5  15        9.01       71.36     21.00 o
  12   5  15       32.94       37.00     23.18 o
  13   5  15        7.43       99.56     40.61 o
  14   5  15        5.78       24.99     16.44 o
  15   5  15      203.98      189.49     30.27 o
  16   5  15      159.12      179.01     34.15 o
   0   6  15      200.52      224.20     52.47 o
   1   6  15       28.55       92.17     22.58 o
   2   6  15      201.50      178.99     29.22 o
   3   6  15      418.70      362.69     38.79 o
   4   6  15      960.45      897.77     60.42 o
   5   6  15       46.38       42.55     28.90 o
   6   6  15      110.81      158.77     25.61 o
   7   6  15      170.62      164.87     28.22 o
   8   6  15      299.04      268.51     42.35 o
   9   6  15       34.15       81.40     19.37 o
  10   6  15      274.33      168.52     32.27 o
  11   6  15      474.27      536.90     52.36 o
  12   6  15        3.93       72.13     27.65 o
  13   6  15        3.04      124.36     29.27 o
  14   6  15       55.92      106.49     25.38 o
  15   6  15       22.95       76.28     22.12 o
   1   7  15       76.89       57.51     23.48 o
   2   7  15      622.28      572.33     52.29 o
   3   7  15        4.46       34.89     32.73 o
   4   7  15        0.34       77.24     20.98 o
   5   7  15      101.71      114.41     28.07 o
   6   7  15        1.79       45.23     48.21 o
   7   7  15        3.67      147.80     26.49 o
   8   7  15      366.27      386.07     80.29 o
   9   7  15      897.87      731.41     95.50 o
  10   7  15      180.85      203.72     41.43 o
  11   7  15      165.17      147.50     36.74 o
  12   7  15        5.97      121.16     29.80 o
  13   7  15       20.51       37.85     23.06 o
  14   7  15       94.05      171.15     33.18 o
   0   8  15      172.48      134.90     40.09 o
   1   8  15     1028.90      895.13    105.92 o
   2   8  15     2150.72     1852.70    133.69 o
   3   8  15     1987.11     1769.61    137.41 o
   4   8  15      803.27      762.15     71.99 o
   5   8  15      347.53      297.18     41.06 o
   6   8  15      398.80      302.94     43.25 o
   7   8  15        1.60      102.78     64.42 o
   8   8  15       32.48      136.77     39.89 o
   9   8  15      226.76      264.84     58.16 o
  10   8  15      106.44      307.79     88.53 o
  11   8  15       82.75       81.21     29.35 o
  12   8  15       46.37       63.40     28.78 o
  13   8  15       88.52       70.03     29.98 o
   1   9  15        9.36      106.30     31.83 o
   2   9  15        2.53       97.13     33.44 o
   3   9  15        3.69      130.12     24.68 o
   4   9  15      289.99      206.22     49.33 o
   5   9  15      128.61      138.63     40.00 o
   6   9  15      321.17      293.13     55.99 o
   7   9  15      386.46      383.66     89.84 o
   8   9  15      261.66      254.90     40.70 o
   9   9  15      202.50      129.35     28.40 o
  10   9  15      101.56      146.82     38.40 o
  11   9  15       60.78      129.12     51.41 o
  12   9  15      115.75      123.58     38.23 o
   0  10  15       20.77      157.99     55.70 o
   1  10  15      104.76      247.20     47.83 o
   2  10  15      467.56      505.31     55.74 o
   3  10  15      195.69      195.23     58.74 o
   4  10  15      886.04      694.39     87.63 o
   5  10  15       11.66      153.67     35.87 o
   6  10  15      181.19      150.23     34.87 o
   7  10  15      372.52      310.10     48.57 o
   8  10  15      263.73      183.57    102.37 o
   9  10  15       74.08       59.28     33.21 o
  10  10  15       62.14      129.39     57.19 o
   1  11  15       35.91       81.06     53.91 o
   2  11  15       22.96       77.36     55.26 o
   3  11  15        4.46       77.58     24.32 o
   4  11  15      801.56      658.38     82.20 o
   5  11  15      168.85      192.85     55.22 o
   6  11  15      996.82      975.68     69.42 o
   7  11  15      416.04      339.77     69.35 o
   8  11  15       79.94      135.11     27.59 o
   0  12  15      572.22      719.51    172.55 o
   1  12  15        9.91      153.27     32.32 o
   2  12  15      559.06      461.83     77.90 o
   3  12  15       33.83       79.31     35.94 o
   4  12  15       58.59       78.05     20.57 o
   5  12  15      238.14      316.72     56.99 o
   0   0  16    25471.28    28645.35   1199.31 o
   1   0  16        0.08       98.40     44.17 o
   2   0  16    13056.16    14664.61    353.39 o
   3   0  16      290.29      252.28     38.14 o
   4   0  16     9939.82    10332.61    321.97 o
   5   0  16     4185.52     4463.70    235.54 o
   6   0  16     4306.38     4568.16    342.60 o
   7   0  16     2974.43     2804.63    203.68 o
   8   0  16     4134.73     4393.10    183.96 o
   9   0  16      422.87      339.14     50.75 o
  10   0  16     7185.18     7314.31    435.04 o
  11   0  16      240.62      228.55     40.24 o
  12   0  16       57.00       60.29     40.19 o
  13   0  16     1497.23     1305.09    158.89 o
  14   0  16      286.15      321.21     84.14 o
  15   0  16        5.38       28.41     40.75 o
  16   0  16        0.21       51.06     62.66 o
   1   1  16     2780.68     2753.31     86.76 o
   2   1  16      593.83      641.65     40.68 o
   3   1  16      293.42      267.69     27.13 o
   4   1  16     1293.50     1272.64     71.49 o
   5   1  16     2174.24     1987.96     90.69 o
   6   1  16     8489.05     8672.48    274.97 o
   7   1  16      372.99      286.33     30.21 o
   8   1  16     2737.76     2793.00    141.28 o
   9   1  16     2265.63     2239.46    136.37 o
  10   1  16     2074.20     2092.39    138.92 o
  11   1  16     1909.46     1844.38    139.68 o
  12   1  16     1364.00     1363.50     75.69 o
  13   1  16        9.37       69.45     15.05 o
  14   1  16     1343.93     1337.37    120.37 o
  15   1  16       16.12      135.39     28.58 o
  16   1  16     2670.80     2594.98    279.36 o
   0   2  16    18908.36    20698.70    344.42 o
   1   2  16     2167.66     2141.52     98.56 o
   2   2  16    11002.56    11818.12    246.89 o
   3   2  16     1722.59     1706.88     67.39 o
   4   2  16     4992.69     5157.22    168.04 o
   5   2  16        5.72       53.44     28.14 o
   6   2  16     2184.23     2153.30    105.79 o
   7   2  16       78.63       34.05     31.98 o
   8   2  16     3523.66     3579.26    157.12 o
   9   2  16      753.99      689.13     65.47 o
  10   2  16     5153.40     5359.22    216.17 o
  11   2  16        7.14      117.84     33.45 o
  12   2  16     1130.49     1329.64     73.71 o
  13   2  16        0.66      115.58     26.20 o
  14   2  16        4.45       69.40     22.13 o
  15   2  16      202.73      181.26     38.49 o
  16   2  16       36.22       81.33     31.73 o
   1   3  16     2173.91     2497.04    126.91 o
   2   3  16       26.61       67.16     18.95 o
   3   3  16       39.33       80.65     25.73 o
   4   3  16      680.19      674.92     42.58 o
   5   3  16     1115.47      989.09     55.72 o
   6   3  16     1461.65     1481.78     79.63 o
   7   3  16        2.64       21.20     19.52 o
   8   3  16     1723.71     1770.73     93.41 o
   9   3  16     1653.04     1499.00     95.04 o
  10   3  16      850.56      900.05     70.41 o
  11   3  16     1524.71     1450.36    147.39 o
  12   3  16      184.58      262.85     46.29 o
  13   3  16        0.23       61.48     40.76 o
  14   3  16     1594.18     1761.49    139.83 o
  15   3  16      100.59      187.08     46.26 o
  16   3  16     3203.48     3244.87    247.94 o
   0   4  16    25876.45    28987.73    729.29 o
   1   4  16     1300.01     1088.32     59.97 o
   2   4  16    10998.71    11322.64    286.26 o
   3   4  16     3946.10     3974.81    178.80 o
   4   4  16     2693.16     2513.43    121.81 o
   5   4  16      139.69      161.92     25.21 o
   6   4  16     1884.77     1869.86     79.50 o
   7   4  16      685.48      652.49     43.51 o
   8   4  16     3028.29     2871.95    176.65 o
   9   4  16      640.38      682.48     95.42 o
  10   4  16     4452.86     4829.03    314.90 o
  11   4  16      230.79      323.52     48.30 o
  12   4  16     1381.88     1344.96    135.70 o
  13   4  16       32.57       60.75     50.70 o
  14   4  16       35.29       99.56     44.36 o
  15   4  16      155.18      108.99     35.34 o
  16   4  16       29.47       48.67     20.50 o
   1   5  16      423.58      415.88     34.14 o
   2   5  16        2.56       74.88     21.03 o
   3   5  16      611.93      466.65     43.98 o
   4   5  16     1169.15     1273.78     69.76 o
   5   5  16      243.10      289.47     48.36 o
   6   5  16     3733.84     3884.49    177.91 o
   7   5  16      562.72      385.92     36.57 o
   8   5  16     4751.82     4468.04    224.13 o
   9   5  16     1817.08     1856.14    138.88 o
  10   5  16     3600.78     3497.35    226.35 o
  11   5  16     1537.12     1417.17    115.42 o
  12   5  16     1403.48     1400.32    119.30 o
  13   5  16      141.78      115.66     26.73 o
  14   5  16     1510.04     1756.68     85.22 o
  15   5  16      169.44      189.08     32.33 o
   0   6  16    15176.70    17012.26    447.42 o
   1   6  16      362.80      237.94     70.55 o
   2   6  16     8398.20     8568.47    459.02 o
   3   6  16     1130.84     1061.71     93.03 o
   4   6  16     1745.72     1691.99    108.52 o
   5   6  16        3.94       34.88     36.83 o
   6   6  16     3329.38     3035.47    208.03 o
   7   6  16      718.22      679.80     68.20 o
   8   6  16     4604.85     4682.37    309.54 o
   9   6  16      641.89      658.34     73.77 o
  10   6  16     1493.35     1732.84    136.46 o
  11   6  16       92.39       59.76     28.47 o
  12   6  16      440.78      412.08     62.57 o
  13   6  16        0.31      149.45     33.01 o
  14   6  16        7.43      192.12     35.60 o
   1   7  16     1486.07     1460.71    104.13 o
   2   7  16     2368.35     2562.46    151.90 o
   3   7  16       37.33       65.01     22.17 o
   4   7  16       51.78      125.56     29.02 o
   5   7  16      357.73      360.11     53.84 o
   6   7  16      119.38      181.15     29.91 o
   7   7  16        7.33       55.40     69.84 o
   8   7  16     2037.59     2047.13    127.13 o
   9   7  16      791.86      910.54     88.79 o
  10   7  16     1657.85     1579.81    126.28 o
  11   7  16     1215.08     1331.22    124.05 o
  12   7  16      864.30      961.67     74.00 o
  13   7  16       15.72      156.91     27.01 o
   0   8  16     4589.74     4612.47    486.74 o
   1   8  16      239.97      277.67     37.40 o
   2   8  16     2984.44     2755.41    268.71 o
   3   8  16      276.46      225.94     35.32 o
   4   8  16      829.96      721.66     70.56 o
   5   8  16       16.82       80.55     30.76 o
   6   8  16     2758.56     2554.05    218.57 o
   7   8  16       42.78       95.19     40.84 o
   8   8  16     3632.12     3436.58    295.90 o
   9   8  16      141.59      184.18     41.41 o
  10   8  16     1258.85     1073.80    101.14 o
  11   8  16       12.24      109.40     33.54 o
  12   8  16      468.52      511.89     60.34 o
   1   9  16      115.61      216.51     42.92 o
   2   9  16        2.41       46.88     21.46 o
   3   9  16        1.05       32.00     17.93 o
   4   9  16      382.84      361.61     48.74 o
   5   9  16       24.40       78.56     27.12 o
   6   9  16     1116.17     1056.82    124.96 o
   7   9  16        6.34       77.74     33.62 o
   8   9  16     2171.45     2173.89    172.07 o
   9   9  16      809.62      773.59    114.25 o
  10   9  16     1016.88      999.21     92.35 o
  11   9  16      514.96      418.23    120.93 o
   0  10  16     6428.63     5946.68    691.09 o
   1  10  16      111.70      217.65     70.38 o
   2  10  16     2996.97     2702.41    188.40 o
   3  10  16      888.74      716.88     97.94 o
   4  10  16     1304.49     1092.89    107.28 o
   5  10  16       34.22      120.78     31.32 o
   6  10  16     1769.04     1614.32    152.59 o
   7  10  16      606.80      655.26     92.34 o
   8  10  16     1130.90     1004.63     75.68 o
   9  10  16      513.18      580.67     70.02 o
   1  11  16      350.82      355.10     79.07 o
   2  11  16       96.40      193.90     40.93 o
   3  11  16       22.66       65.35     45.99 o
   4  11  16      392.01      408.99     51.30 o
   5  11  16       52.69       86.95     20.20 o
   6  11  16      769.49      591.39     61.87 o
   7  11  16       34.15       82.86     36.30 o
   0  12  16     1915.75     1719.18    187.35 o
   1  12  16       33.72      161.41     39.36 o
   2  12  16     1192.77      933.80    100.84 o
   3  12  16       47.60       83.63     36.20 o
   4  12  16      605.46      582.07     68.07 o
   1   1  17       84.40       98.08     16.95 o
   2   1  17      339.36      299.53     38.61 o
   3   1  17      147.41      160.72     23.63 o
   4   1  17      573.08      463.89     42.08 o
   5   1  17       59.37       74.49     31.31 o
   6   1  17     1035.93      958.06     79.14 o
   7   1  17       61.91       56.62     42.61 o
   8   1  17       15.53       44.97     33.76 o
   9   1  17       15.47       56.73     23.50 o
  10   1  17      447.52      348.22     36.59 o
  11   1  17       36.53       41.59     22.76 o
  12   1  17       33.40       41.70     16.00 o
  13   1  17        0.60       32.50     23.06 o
  14   1  17       34.78       60.63     25.34 o
  15   1  17      138.52      135.19     29.59 o
  16   1  17       84.96       72.73     33.90 o
   0   2  17      862.74      839.20     89.54 o
   1   2  17      549.06      492.43     43.68 o
   2   2  17      499.26      399.36     32.74 o
   3   2  17      670.08      666.23     40.51 o
   4   2  17      414.36      314.74     28.80 o
   5   2  17      137.65      159.65     24.56 o
   6   2  17     2558.55     2376.99    114.80 o
   7   2  17        2.01       69.69     21.51 o
   8   2  17      935.44      918.14     58.88 o
   9   2  17        3.84       44.87     50.00 o
  10   2  17      413.41      405.11     47.88 o
  11   2  17       20.92       42.47     25.30 o
  12   2  17       50.58      116.31     26.19 o
  13   2  17      113.01      170.56     33.74 o
  14   2  17      113.68      110.65     46.99 o
  15   2  17        1.02      105.25     24.18 o
  16   2  17      117.42       74.12     28.41 o
   1   3  17       15.50       83.40     26.36 o
   2   3  17       45.01       61.67     25.96 o
   3   3  17      364.53      443.49     43.56 o
   4   3  17       21.74       69.12     26.59 o
   5   3  17       41.02       96.84     41.52 o
   6   3  17      571.24      490.92     47.00 o
   7   3  17      151.47      156.76     33.52 o
   8   3  17       19.16       81.54     22.21 o
   9   3  17        7.25       65.00     31.14 o
  10   3  17      215.33      166.04     38.16 o
  11   3  17      202.10      140.74     40.88 o
  12   3  17        4.18      113.65     23.61 o
  13   3  17       27.73      173.30     47.53 o
  14   3  17       16.12       66.23     50.78 o
  15   3  17       37.87      107.78     23.78 o
   0   4  17     3193.00     3297.94    242.53 o
   1   4  17       91.14      122.83     23.11 o
   2   4  17      264.35      282.00     30.26 o
   3   4  17       47.24       67.77     26.36 o
   4   4  17       95.84      111.40     30.44 o
   5   4  17       10.63       38.29     27.34 o
   6   4  17      170.60      166.82     25.06 o
   7   4  17        9.60      116.60     34.21 o
   8   4  17      180.92      168.24     25.03 o
   9   4  17       33.10       97.88     21.53 o
  10   4  17      256.58      133.81     30.17 o
  11   4  17       76.26      149.30     70.11 o
  12   4  17       30.65       62.27     33.65 o
  13   4  17        1.92       29.97     28.63 o
  14   4  17      216.37      147.38     30.30 o
  15   4  17       34.30      108.68     46.94 o
   1   5  17        2.55       69.16     21.81 o
   2   5  17     1764.48     1433.00     74.50 o
   3   5  17      259.22      226.53     61.00 o
   4   5  17      360.55      285.13     33.87 o
   5   5  17        8.63       90.70     22.54 o
   6   5  17        0.23       66.30     29.87 o
   7   5  17        9.74      102.48     48.78 o
   8   5  17      240.57      186.02     31.54 o
   9   5  17      887.40      644.05     66.40 o
  10   5  17        9.28       98.40     34.86 o
  11   5  17       56.10      125.56     38.61 o
  12   5  17        0.80       54.42     33.77 o
  13   5  17       46.17       81.59     36.84 o
  14   5  17       21.31       94.07     39.09 o
   0   6  17      853.63      832.43     73.10 o
   1   6  17      142.51      137.85     21.06 o
   2   6  17     1394.05     1410.91     75.82 o
   3   6  17       89.11      106.94     29.58 o
   4   6  17      533.17      499.18    111.28 o
   5   6  17      285.67      247.79     43.65 o
   6   6  17      761.82      634.12     55.19 o
   7   6  17      276.09      225.83     35.32 o
   8   6  17      536.63      462.02     47.38 o
   9   6  17       44.05      163.41     40.70 o
  10   6  17      210.06      229.08    103.90 o
  11   6  17       91.58      137.85     30.11 o
  12   6  17      260.96      232.34     36.76 o
  13   6  17        5.34       96.39     48.74 o
  14   6  17      104.09       93.96     28.47 o
   1   7  17      938.15      951.44     88.67 o
   2   7  17      469.67      433.68     56.98 o
   3   7  17      520.39      492.98     78.76 o
   4   7  17       47.71       90.35     49.67 o
   5   7  17       83.13       85.06     30.46 o
   6   7  17      204.84      203.24     47.49 o
   7   7  17      451.45      372.92     48.54 o
   8   7  17       51.00      162.79     37.21 o
   9   7  17       28.51       96.23     25.15 o
  10   7  17      390.97      390.07     50.20 o
  11   7  17        4.00       50.20     34.94 o
  12   7  17       29.15       98.75     28.94 o
  13   7  17       12.65       60.71     31.21 o
   0   8  17       25.03      212.43     62.20 o
   1   8  17       33.31       76.04     36.56 o
   2   8  17      146.45      164.20     49.85 o
   3   8  17        6.77       92.77     33.36 o
   4   8  17      708.73      809.41     65.85 o
   5   8  17      199.93      210.46     36.49 o
   6   8  17       93.46      154.93     33.59 o
   7   8  17      292.57      146.20     49.81 o
   8   8  17        0.78       78.06     66.25 o
   9   8  17       20.82       69.93     24.74 o
  10   8  17       84.34      118.99     35.84 o
  11   8  17       50.80      172.83     60.83 o
  12   8  17       49.62      131.77     27.94 o
   1   9  17     1063.17      943.96     89.31 o
   2   9  17       90.93      142.65     75.56 o
   3   9  17      959.98      716.93     64.09 o
   4   9  17       31.85       90.34     36.43 o
   5   9  17        3.82       75.61     24.94 o
   6   9  17      144.38      125.07     33.23 o
   7   9  17       23.20      121.66     33.27 o
   8   9  17      107.32      116.59     25.61 o
   9   9  17        1.34      132.83     41.19 o
  10   9  17       53.89       78.74     40.61 o
   0  10  17       68.40       87.08     36.12 o
   1  10  17        2.87       40.52     45.74 o
   2  10  17      123.47      148.54     85.38 o
   3  10  17      125.44      132.49     29.81 o
   4  10  17      113.53      119.73     71.04 o
   5  10  17      993.23      700.51     91.95 o
   6  10  17      392.77      402.54     53.72 o
   7  10  17      605.83      496.61     63.45 o
   8  10  17      133.56      187.82     35.56 o
   1  11  17      214.45      192.72     65.69 o
   2  11  17       99.66      132.48     28.80 o
   3  11  17      122.74      117.24     34.14 o
   4  11  17      109.99      130.08     32.73 o
   5  11  17       66.25       44.79     20.34 o
   6  11  17       68.96       92.59     43.78 o
   0   0  18     1558.56     1508.20    169.75 o
   1   0  18     1437.13     1376.87    129.20 o
   2   0  18       22.46      129.61     73.10 o
   3   0  18     4277.20     3768.54    277.40 o
   4   0  18      186.43      130.04     46.53 o
   5   0  18     4372.39     4883.20    423.85 o
   6   0  18      989.53      902.30    137.03 o
   7   0  18      692.18      709.66     80.61 o
   8   0  18        5.47       34.23     64.03 o
   9   0  18      737.79      719.97     70.89 o
  10   0  18      314.23      257.72     50.26 o
  11   0  18     5890.51     6152.44    748.26 o
  12   0  18      159.06      146.45     51.36 o
  13   0  18     3911.20     4081.16    301.79 o
  14   0  18      202.64      203.45     48.78 o
  15   0  18     1489.27     1583.27    138.00 o
   1   1  18     1866.34     1625.32     92.03 o
   2   1  18      322.35      274.33     24.93 o
   3   1  18     7226.34     7252.66    331.39 o
   4   1  18      715.32      721.55     51.73 o
   5   1  18    18918.89    20961.98    459.54 o
   6   1  18      250.27      225.18     38.17 o
   7   1  18     5196.84     5263.96    266.22 o
   8   1  18      437.57      354.62     49.60 o
   9   1  18      238.62      339.39     50.69 o
  10   1  18      222.69      193.60     26.67 o
  11   1  18      153.10      169.13     31.93 o
  12   1  18      120.44      153.99     23.49 o
  13   1  18      298.06      465.23     55.16 o
  14   1  18      359.71      411.99     62.94 o
  15   1  18      233.94      282.67     54.83 o
   0   2  18     2408.52     2300.30    304.09 o
   1   2  18      350.39      349.04     45.02 o
   2   2  18      140.24      145.33     31.59 o
   3   2  18     1545.63     1599.11     80.79 o
   4   2  18       48.51       87.37     39.95 o
   5   2  18      155.71      203.45     31.53 o
   6   2  18       38.63       60.24     24.54 o
   7   2  18      439.48      342.57     42.51 o
   8   2  18       21.38       34.00     21.30 o
   9   2  18      268.17      379.07     46.58 o
  10   2  18      279.20      323.46     64.23 o
  11   2  18     3191.67     3701.60    309.70 o
  12   2  18      680.96      694.16     67.66 o
  13   2  18     3771.95     4267.58    295.11 o
  14   2  18      188.67       87.35     42.65 o
  15   2  18     2297.94     2515.92    174.74 o
   1   3  18      909.02      919.79     66.19 o
   2   3  18     1633.23     1491.18     88.04 o
   3   3  18     4002.60     4124.48    242.86 o
   4   3  18     1446.34     1334.10    107.60 o
   5   3  18    11062.24    11536.83    647.91 o
   6   3  18     1095.10      961.60     65.60 o
   7   3  18     4944.96     4986.39    248.27 o
   8   3  18       64.03       88.96     20.10 o
   9   3  18      693.82      734.23     55.25 o
  10   3  18       53.84       92.48     23.23 o
  11   3  18      900.79      929.81     94.03 o
  12   3  18       66.61      125.43     43.22 o
  13   3  18     1053.24     1115.44     75.55 o
  14   3  18        0.66       24.37     25.04 o
  15   3  18      380.09      429.20     69.83 o
   0   4  18        9.06       95.53     38.11 o
   1   4  18      682.77      732.50     54.80 o
   2   4  18      228.38      157.84     47.15 o
   3   4  18     2490.31     2267.75    138.20 o
   4   4  18      151.84      149.75     28.81 o
   5   4  18      249.46      211.31     42.54 o
   6   4  18        4.24       63.18     20.89 o
   7   4  18       57.85       66.38     50.39 o
   8   4  18       28.87       45.78     34.35 o
   9   4  18     1080.19     1008.58     76.67 o
  10   4  18      112.08      219.08     54.43 o
  11   4  18     4307.90     4868.78    305.31 o
  12   4  18       21.85      117.56     40.75 o
  13   4  18     3907.48     4411.00    216.10 o
  14   4  18        5.82       80.22     24.09 o
   1   5  18     3424.47     3193.10    158.13 o
   2   5  18      281.13      144.12     28.40 o
   3   5  18     6561.41     6448.44    304.91 o
   4   5  18      339.37      222.13     58.09 o
   5   5  18     8002.51     8619.98    395.98 o
   6   5  18        1.24       54.98     47.27 o
   7   5  18     3090.53     3337.42    244.69 o
   8   5  18       17.94       54.80     20.73 o
   9   5  18      245.86      231.58     45.79 o
  10   5  18        1.17      151.69     46.46 o
  11   5  18      227.40      214.48     43.19 o
  12   5  18       42.14       39.55     38.54 o
  13   5  18      560.74      606.34     62.28 o
  14   5  18       39.27       67.34     27.65 o
   0   6  18      597.06      643.17    142.53 o
   1   6  18      389.23      439.33     40.35 o
   2   6  18      319.63      302.34     38.98 o
   3   6  18     2230.53     2330.91    184.38 o
   4   6  18        2.52       21.54     21.11 o
   5   6  18      324.59      364.44     46.71 o
   6   6  18       88.77      177.84     69.98 o
   7   6  18       19.54      104.55     57.80 o
   8   6  18       27.94       87.08     26.55 o
   9   6  18     1650.81     1758.13    156.68 o
  10   6  18        1.01       54.01     30.15 o
  11   6  18     3041.31     3147.76    226.59 o
  12   6  18       52.63      155.29     46.49 o
  13   6  18     2076.26     2063.70    149.33 o
   1   7  18     1029.72      999.86     81.62 o
   2   7  18       54.99       96.63     38.00 o
   3   7  18     4690.06     4608.50    228.08 o
   4   7  18       80.95       74.47     31.98 o
   5   7  18     5920.05     5929.28    267.92 o
   6   7  18      342.33      216.19     37.77 o
   7   7  18     3063.67     3202.70    167.96 o
   8   7  18       88.66       87.26     31.89 o
   9   7  18       70.51      122.45     34.72 o
  10   7  18      117.12      217.22     39.33 o
  11   7  18       31.16       99.52     28.44 o
  12   7  18      489.26      475.26     58.02 o
   0   8  18        2.96       73.69     50.18 o
   1   8  18      147.83      251.58     45.25 o
   2   8  18       81.39      144.98     27.97 o
   3   8  18     1172.01     1225.26    126.03 o
   4   8  18      221.89      254.69     49.73 o
   5   8  18       28.42       61.97     23.00 o
   6   8  18      257.70      196.34     38.23 o
   7   8  18       59.76      107.92     31.86 o
   8   8  18       36.12       31.04     43.14 o
   9   8  18      569.60      539.20     68.76 o
  10   8  18       23.02      125.98     45.62 o
  11   8  18     1082.12     1081.50    109.07 o
   1   9  18      294.81      311.30     49.96 o
   2   9  18       12.29       86.44     28.62 o
   3   9  18     1753.15     1494.69    187.54 o
   4   9  18       22.98      101.69     27.46 o
   5   9  18     4537.45     3729.21    351.88 o
   6   9  18       81.96      166.77     39.14 o
   7   9  18     2922.63     2662.61    157.04 o
   8   9  18      260.09      149.64     57.08 o
   9   9  18      463.98      381.52     50.95 o
   0  10  18      106.87      231.60     65.39 o
   1  10  18      342.22      201.62     58.69 o
   2  10  18       59.24       50.89     27.08 o
   3  10  18     1318.09     1121.10     79.57 o
   4  10  18      202.06      197.23     56.27 o
   5  10  18      508.89      381.51     58.25 o
   6  10  18        8.53      137.18     32.13 o
   7  10  18      119.83      207.96     48.84 o
   1  11  18      588.39      559.13     65.84 o
   2  11  18       46.68      133.35     36.20 o
   3  11  18     1395.79     1156.54    113.26 o
   4  11  18        6.20       72.82     29.49 o
   1   1  19       37.93      152.13     28.63 o
   2   1  19       33.88      112.47     21.02 o
   3   1  19       81.43      102.94     32.29 o
   4   1  19      122.92      151.26     31.20 o
   5   1  19      124.17      129.09     28.11 o
   6   1  19       27.95       76.61     19.11 o
   7   1  19      413.51      398.49     39.19 o
   8   1  19      237.38      227.74     30.44 o
   9   1  19       52.02       82.16     27.56 o
  10   1  19      255.81      153.57     28.47 o
  11   1  19      174.81      191.92     28.99 o
  12   1  19       33.30      118.15     48.24 o
  13   1  19        0.93      112.69     33.84 o
  14   1  19       62.28      134.36     59.22 o
   0   2  19       14.27       87.20     30.42 o
   1   2  19       26.19      109.27     17.42 o
   2   2  19       40.84      133.63     43.43 o
   3   2  19      104.84      159.00     30.89 o
   4   2  19       59.79       96.45     23.69 o
   5   2  19     2905.42     3015.12    161.54 o
   6   2  19       61.08       57.40     32.25 o
   7   2  19     1330.61     1340.86    100.43 o
   8   2  19        0.10       50.11     28.79 o
   9   2  19      137.59       96.31     35.03 o
  10   2  19        2.42       97.74     68.37 o
  11   2  19      111.19      216.86     63.75 o
  12   2  19       10.10       81.37     32.06 o
  13   2  19      132.63      105.80     21.12 o
  14   2  19        0.23      110.37     33.90 o
   1   3  19     1066.71     1006.61     74.28 o
   2   3  19       74.73       97.97     24.90 o
   3   3  19      309.62      256.96     38.96 o
   4   3  19      195.24      193.41     34.48 o
   5   3  19      188.99      109.53     29.03 o
   6   3  19      725.90      579.72     68.87 o
   7   3  19      208.08      237.15     38.75 o
   8   3  19        4.03       19.49     22.62 o
   9   3  19       83.85       64.88     27.20 o
  10   3  19       14.48       50.73     31.54 o
  11   3  19      200.33      312.52     48.37 o
  12   3  19       19.28      140.12     47.08 o
  13   3  19        7.47       75.14     41.32 o
  14   3  19       21.08       39.30     35.40 o
   0   4  19       23.34       96.67     62.55 o
   1   4  19       35.56      122.36     23.27 o
   2   4  19      107.67      162.74     49.40 o
   3   4  19       32.88       47.38     18.57 o
   4   4  19       76.11      152.40     31.98 o
   5   4  19      226.70      125.43     34.41 o
   6   4  19      191.56      178.55     34.25 o
   7   4  19      204.47      266.82     46.08 o
   8   4  19      548.76      558.72     51.04 o
   9   4  19      145.12       66.33     54.20 o
  10   4  19        2.92      129.43     32.05 o
  11   4  19        0.37      146.55     61.15 o
  12   4  19        0.85      139.75     36.67 o
  13   4  19       36.47      115.80     30.80 o
   1   5  19     1105.07      969.28    100.95 o
   2   5  19       17.03       39.35     40.82 o
   3   5  19       23.02      141.32     27.81 o
   4   5  19       98.39       72.34     26.82 o
   5   5  19       21.27       61.11     34.30 o
   6   5  19        1.59       84.80     19.72 o
   7   5  19       27.70       52.65     19.62 o
   8   5  19       48.55       94.39     48.90 o
   9   5  19       61.95      100.35     34.65 o
  10   5  19      205.11      306.69     89.70 o
  11   5  19        0.20      158.21     43.57 o
  12   5  19       83.55      113.49     47.60 o
  13   5  19       65.70      134.36     33.84 o
   0   6  19       23.03       45.78     36.89 o
   1   6  19      100.22      150.12     42.40 o
   2   6  19       85.70       46.54     20.17 o
   3   6  19        5.58       76.93     25.36 o
   4   6  19       79.68       95.43     26.00 o
   5   6  19       26.86       62.35     31.55 o
   6   6  19      296.29      338.57     46.13 o
   7   6  19      294.14      343.64     49.99 o
   8   6  19      133.96      145.33     44.33 o
   9   6  19      483.09      509.68    102.79 o
  10   6  19       27.00       91.05     38.44 o
  11   6  19       10.57       61.92     22.67 o
  12   6  19       25.32       95.05     57.90 o
   1   7  19      250.61      215.44     36.37 o
   2   7  19        1.74       82.98     22.54 o
   3   7  19      377.11      249.55     65.14 o
   4   7  19       11.68       60.66     27.56 o
   5   7  19       68.10       86.31     24.89 o
   6   7  19       12.07       92.58     22.86 o
   7   7  19        8.24       80.92     25.96 o
   8   7  19        0.61       94.93     37.71 o
   9   7  19       67.50      143.21     36.35 o
  10   7  19        2.13       73.86     44.18 o
  11   7  19      100.78      166.96     46.48 o
   0   8  19       13.27       58.29     82.09 o
   1   8  19      131.69      247.09     43.82 o
   2   8  19      338.22      379.88     50.66 o
   3   8  19       50.02      107.05     27.65 o
   4   8  19      194.13      208.30     36.28 o
   5   8  19       13.18      130.63     60.52 o
   6   8  19        0.37      122.72     38.60 o
   7   8  19      176.47      205.27     35.98 o
   8   8  19        6.71      118.30     24.93 o
   9   8  19      331.61      195.08     47.21 o
   1   9  19      247.70      187.07     51.26 o
   2   9  19       13.69      113.21     29.82 o
   3   9  19      404.62      313.59     89.55 o
   4   9  19      131.70      166.02     38.72 o
   5   9  19      162.70      188.49     42.27 o
   6   9  19        0.72       53.99     43.24 o
   7   9  19       91.51      146.34     36.97 o
   8   9  19       79.69       95.00     29.91 o
   0  10  19        5.93       89.48     50.65 o
   1  10  19        9.02      143.95     37.10 o
   2  10  19       62.44      134.44     38.38 o
   3  10  19       16.75       89.35     25.66 o
   4  10  19      364.51      290.23     61.76 o
   5  10  19        1.58       97.55     31.15 o
   0   0  20     5967.11     6155.31    970.18 o
   1   0  20      366.23      224.24    147.95 o
   2   0  20     1420.95     1438.04    112.18 o
   3   0  20     2404.72     2228.74    194.48 o
   4   0  20     1574.51     1541.90    221.72 o
   5   0  20     1192.47     1111.92    135.71 o
   6   0  20     6621.99     7005.68    833.39 o
   7   0  20      591.79      541.58     79.52 o
   8   0  20     3150.28     3245.17    428.60 o
   9   0  20     1247.18     1211.84    143.49 o
  10   0  20      775.40      713.07    122.07 o
  11   0  20       41.35      128.59     50.52 o
  12   0  20      477.99      602.27    110.49 o
  13   0  20      180.20      232.50     81.46 o
   1   1  20     3589.68     3686.78    266.15 o
   2   1  20      143.51      179.19     29.10 o
   3   1  20        8.98       20.96     31.02 o
   4   1  20       19.15      106.12     48.53 o
   5   1  20      189.72      145.10     26.43 o
   6   1  20     1660.03     1538.39    167.90 o
   7   1  20     1509.93     1352.87     86.34 o
   8   1  20     3792.14     3873.21    180.55 o
   9   1  20     1153.03      906.88     93.25 o
  10   1  20     2201.28     2223.06    177.47 o
  11   1  20      332.76      331.72     51.05 o
  12   1  20      703.34      734.09     71.34 o
  13   1  20       92.46      126.21     33.58 o
   0   2  20     7256.71     8076.65    735.28 o
   1   2  20        7.53       69.49     24.47 o
   2   2  20     1673.31     1679.59    112.71 o
   3   2  20      394.56      358.87     61.16 o
   4   2  20      710.24      720.06     73.93 o
   5   2  20      228.69      169.69     29.92 o
   6   2  20     2655.17     2596.67    171.36 o
   7   2  20     2975.30     2761.52    132.29 o
   8   2  20     2111.15     2207.46    192.36 o
   9   2  20     1476.56     1480.45    119.90 o
  10   2  20     1786.56     1899.59    153.65 o
  11   2  20      346.47      329.75     65.48 o
  12   2  20      772.88      927.58    108.19 o
  13   2  20        8.36       88.53     40.57 o
   1   3  20      968.86      944.97     87.80 o
   2   3  20      644.60      848.75     88.01 o
   3   3  20      338.08      312.31     44.41 o
   4   3  20      113.71      166.44     34.75 o
   5   3  20      623.43      592.52     55.27 o
   6   3  20      887.90      994.79     80.10 o
   7   3  20     1215.61     1044.24     72.48 o
   8   3  20     1208.92     1184.68     96.05 o
   9   3  20     3136.80     3316.99    193.09 o
  10   3  20     1341.00     1428.54    130.47 o
  11   3  20     1210.67     1269.52     98.69 o
  12   3  20      813.57      959.76     82.60 o
  13   3  20        5.01       65.78     48.04 o
   0   4  20     6985.13     6837.12    701.21 o
   1   4  20      657.08      624.45     60.98 o
   2   4  20     4296.77     4469.77    304.29 o
   3   4  20      458.72      445.34     53.49 o
   4   4  20     1080.60     1219.62     95.14 o
   5   4  20       76.73       54.47     22.46 o
   6   4  20      399.76      377.85     46.91 o
   7   4  20      383.33      411.60     47.13 o
   8   4  20      702.99      741.25     72.44 o
   9   4  20      606.01      639.45    122.14 o
  10   4  20     1304.11     1410.98    107.07 o
  11   4  20      157.10      265.16     69.94 o
  12   4  20      660.35      747.14    107.14 o
   1   5  20     1058.95     1024.80     89.30 o
   2   5  20       56.99       89.30     23.63 o
   3   5  20      749.26      810.82    111.46 o
   4   5  20      355.98      229.96     39.83 o
   5   5  20        4.67       72.70     23.99 o
   6   5  20     1639.95     1538.35    130.16 o
   7   5  20      164.84      205.03     43.49 o
   8   5  20     2852.59     3119.16    292.93 o
   9   5  20     1074.66     1081.56    132.57 o
  10   5  20     2456.17     2782.13    282.49 o
  11   5  20      998.61      980.28    103.06 o
  12   5  20      698.13      751.91    138.50 o
   0   6  20     4860.84     5337.40    456.01 o
   1   6  20      454.03      317.42     56.80 o
   2   6  20     4241.86     4291.62    460.00 o
   3   6  20      230.24      143.21     49.36 o
   4   6  20     1591.80     1634.15    135.01 o
   5   6  20      302.01      340.95     46.24 o
   6   6  20      322.02      466.43     61.55 o
   7   6  20      747.04      832.16     91.56 o
   8   6  20      173.49      187.63     41.75 o
   9   6  20      322.55      272.32     57.90 o
  10   6  20      478.08      420.58     56.52 o
  11   6  20       20.92      128.11     35.24 o
   1   7  20     2080.39     2233.47    166.81 o
   2   7  20       20.34      167.29     36.86 o
   3   7  20      709.96      657.80     62.65 o
   4   7  20       97.29      125.64     28.65 o
   5   7  20      172.88      127.75     43.69 o
   6   7  20      165.37      298.14     51.95 o
   7   7  20      151.43      104.73     42.08 o
   8   7  20     1459.26     1392.50     74.71 o
   9   7  20      192.45      168.50     32.04 o
  10   7  20      855.47      688.39     67.74 o
   0   8  20     1722.46     1739.90    156.70 o
   1   8  20      267.04      169.97     52.91 o
   2   8  20     1219.01     1156.50     78.21 o
   3   8  20      293.94      312.55     47.39 o
   4   8  20      920.93      969.67     68.49 o
   5   8  20      188.89      150.76     35.08 o
   6   8  20      872.17      938.71     81.77 o
   7   8  20     1659.96     1571.21     95.53 o
   8   8  20      382.64      427.65     48.15 o
   1   9  20      960.38      852.59     72.88 o
   2   9  20       69.66      108.42     27.87 o
   3   9  20      274.10      392.39     59.89 o
   4   9  20      481.44      429.06     49.49 o
   5   9  20        8.39      108.48     31.02 o
   6   9  20      820.70      705.45     65.25 o
   0  10  20     1561.79     1347.57    171.55 o
   1  10  20      256.72      287.37     55.87 o
   2  10  20     1272.19      922.98     99.31 o
   1   1  21      281.41      255.75     47.70 o
   2   1  21      171.27      156.42     29.27 o
   3   1  21       68.19      120.59     24.82 o
   4   1  21      406.17      318.14     40.38 o
   5   1  21        9.65      182.37     30.20 o
   6   1  21      117.36       68.39     57.89 o
   7   1  21        0.27       52.83     27.11 o
   8   1  21       15.50      103.27     19.86 o
   9   1  21       70.21       97.45     36.86 o
  10   1  21       11.44      120.40     31.91 o
  11   1  21       19.47       40.07     31.05 o
  12   1  21       14.42       83.50     30.57 o
   0   2  21      290.16      216.16     58.67 o
   1   2  21       37.79       96.68     36.40 o
   2   2  21      114.47      206.68     53.03 o
   3   2  21      102.08      141.11     35.83 o
   4   2  21      293.87      233.37     55.49 o
   5   2  21       99.35       91.26     44.53 o
   6   2  21      455.74      402.96     46.24 o
   7   2  21        2.02       68.71     24.68 o
   8   2  21       14.20       50.33     23.05 o
   9   2  21       40.71       64.99     30.47 o
  10   2  21       13.29      100.37     27.17 o
  11   2  21        0.16       76.29     24.02 o
  12   2  21        2.67       99.37     29.11 o
   1   3  21       91.60      178.31     32.57 o
   2   3  21       21.62       90.06     36.67 o
   3   3  21        0.16       35.86     21.27 o
   4   3  21       49.23       48.55     47.40 o
   5   3  21      219.09      242.94     45.78 o
   6   3  21      349.79      324.19     51.51 o
   7   3  21        1.13       30.33     37.62 o
   8   3  21       59.91       51.88     40.00 o
   9   3  21        4.24       64.78     23.51 o
  10   3  21       15.86       80.33     31.76 o
  11   3  21        3.31       88.09     24.58 o
  12   3  21       53.28      110.76     33.50 o
   0   4  21       88.83      154.06     55.17 o
   1   4  21        0.12       49.11     53.51 o
   2   4  21        0.64       32.46     21.90 o
   3   4  21       16.06       58.96     25.78 o
   4   4  21      240.61      239.19     51.69 o
   5   4  21        0.11       78.05     30.00 o
   6   4  21      146.39      153.58     37.06 o
   7   4  21        1.89       46.20     17.26 o
   8   4  21       41.51      123.16     35.85 o
   9   4  21       48.53      143.62     36.76 o
  10   4  21       18.55      145.22     34.53 o
  11   4  21      134.38      110.78     85.83 o
   1   5  21      125.22      127.84     49.79 o
   2   5  21      123.28      120.06     29.62 o
   3   5  21      338.70      281.61     58.28 o
   4   5  21       27.77      127.99     26.39 o
   5   5  21       47.93       77.08     49.56 o
   6   5  21       65.20      124.95     35.68 o
   7   5  21      318.96      237.53     61.96 o
   8   5  21        0.94       47.49     35.32 o
   9   5  21        0.59      141.36     57.95 o
  10   5  21        0.42      117.64     37.14 o
  11   5  21       35.29      158.85     34.58 o
   0   6  21      228.00      281.62     73.90 o
   1   6  21       17.47      117.61    118.75 o
   2   6  21      184.55      287.84     54.26 o
   3   6  21       67.78      120.40     35.68 o
   4   6  21       11.09       45.19     25.34 o
   5   6  21      103.93      133.97     30.84 o
   6   6  21        6.92      138.10     43.34 o
   7   6  21      121.88      196.54     57.48 o
   8   6  21       39.85      115.83     56.07 o
   9   6  21        0.03      101.18     35.81 o
  10   6  21      143.20      172.36     98.74 o
   1   7  21       10.16       84.75     27.37 o
   2   7  21        6.19       58.15     23.18 o
   3   7  21      285.63      279.74     51.64 o
   4   7  21        0.79       55.61     33.18 o
   5   7  21       83.50      126.57     33.38 o
   6   7  21       18.31      106.88     30.85 o
   7   7  21       43.29      150.99     30.58 o
   8   7  21      233.66      209.12     37.20 o
   0   8  21        2.31      115.91     30.89 o
   1   8  21        6.55      148.24     32.56 o
   2   8  21       35.60      106.87     44.64 o
   3   8  21      139.35      134.38     30.16 o
   4   8  21      193.63      228.21     51.95 o
   5   8  21      341.31      328.60     62.66 o
   6   8  21      186.24      195.95     34.52 o
   7   8  21      152.67      137.35     34.62 o
   1   9  21       46.88       92.26     41.39 o
   2   9  21        4.29      107.13     29.18 o
   3   9  21       15.90       93.80     26.36 o
   4   9  21       80.39      122.12     30.18 o
   0   0  22      229.31      252.85    103.73 o
   1   0  22      385.94      490.69     90.07 o
   2   0  22      651.55      773.19    227.25 o
   3   0  22      505.55      459.60     85.40 o
   4   0  22     3041.08     3123.83    342.40 o
   5   0  22       55.93       22.99     26.04 o
   6   0  22     3548.06     3441.23    751.20 o
   7   0  22      789.01      837.78    141.18 o
   8   0  22     1134.28      947.03    168.02 o
   9   0  22     1109.47     1079.08    120.06 o
  10   0  22       73.44      116.60     48.26 o
  11   0  22       58.88      155.65     48.18 o
   1   1  22     2186.36     2487.04    144.35 o
   2   1  22      262.07      317.52     81.63 o
   3   1  22      241.42      176.76     35.04 o
   4   1  22       73.32      108.21     50.60 o
   5   1  22     1104.95      881.09    123.70 o
   6   1  22       17.74       96.06     35.15 o
   7   1  22     1972.45     2202.41    187.46 o
   8   1  22        9.87       74.71     19.14 o
   9   1  22      552.64      696.63     72.11 o
  10   1  22     1133.01     1120.84    172.24 o
  11   1  22      392.16      280.58     50.04 o
   0   2  22     2067.35     2423.70    270.70 o
   1   2  22       16.15        7.27     35.50 o
   2   2  22     1416.61     1432.43    100.08 o
   3   2  22      102.48      126.32     53.56 o
   4   2  22     3317.39     3104.21    265.46 o
   5   2  22      309.97      257.79     43.61 o
   6   2  22     2975.30     2912.03    261.04 o
   7   2  22      656.88      507.94     52.74 o
   8   2  22      751.91      701.71     66.95 o
   9   2  22      723.29      811.85     82.21 o
  10   2  22      285.41      367.23     50.23 o
  11   2  22       69.19      183.38     33.87 o
   1   3  22     5004.89     5517.38    510.80 o
   2   3  22     1627.61     1799.81    173.42 o
   3   3  22     1129.69     1011.62    100.95 o
   4   3  22     1891.77     1867.40    178.29 o
   5   3  22      295.81      245.06     40.37 o
   6   3  22      641.81      551.05     78.84 o
   7   3  22       78.65      114.08     50.10 o
   8   3  22      112.29      198.00     37.41 o
   9   3  22      177.50      277.29     43.79 o
  10   3  22      849.33      925.84     66.58 o
  11   3  22      297.89      293.47     66.74 o
   0   4  22      342.79      565.36     98.43 o
   1   4  22        2.00      128.20     38.44 o
   2   4  22     1310.68     1327.67    127.41 o
   3   4  22      501.04      359.53     51.11 o
   4   4  22     2974.84     2766.61    385.74 o
   5   4  22     1518.58     1288.52    124.30 o
   6   4  22     2348.56     2236.73    138.45 o
   7   4  22      525.09      626.03     70.94 o
   8   4  22      882.54      896.74     78.91 o
   9   4  22      314.15      422.97     75.20 o
  10   4  22      178.24      240.71     46.52 o
   1   5  22     4430.48     4346.42    317.16 o
   2   5  22      207.79      156.31     48.91 o
   3   5  22     1975.03     1960.66    165.83 o
   4   5  22      434.09      518.72     75.51 o
   5   5  22       11.75       77.26     30.92 o
   6   5  22       97.30      148.93     38.26 o
   7   5  22       26.55      181.16     50.17 o
   8   5  22       35.15      191.39     43.79 o
   9   5  22      114.17       56.01     64.69 o
   0   6  22      367.49      263.81    101.59 o
   1   6  22       81.37      197.97     70.54 o
   2   6  22     1702.63     1671.99    164.98 o
   3   6  22       33.62      147.55     45.23 o
   4   6  22     2531.94     2281.19    197.73 o
   5   6  22      212.18       76.90     54.62 o
   6   6  22      758.69      604.86    100.83 o
   7   6  22      699.40      589.85    139.74 o
   8   6  22       67.28       91.91     32.89 o
   1   7  22     1053.28     1155.04     83.94 o
   2   7  22      389.54      530.34     69.66 o
   3   7  22      679.74      621.25     70.96 o
   4   7  22      974.80     1016.90     75.01 o
   5   7  22      750.49      749.07     60.41 o
   6   7  22      363.54      329.48     69.17 o
   7   7  22      293.89      345.31     57.90 o
   0   8  22      558.52      480.49    142.30 o
   1   8  22        6.98      137.76     27.03 o
   2   8  22     1284.19     1182.76     94.64 o
   3   8  22       30.84       36.92     32.47 o
   4   8  22     2181.41     1868.85    140.73 o
   1   1  23      252.18      100.84    114.63 o
   2   1  23       44.21      100.72     27.78 o
   3   1  23        0.86      104.10     48.24 o
   4   1  23       70.47      127.41     47.00 o
   5   1  23      222.63      268.20     59.29 o
   6   1  23       23.18       86.57     18.27 o
   7   1  23      273.24      242.23     70.27 o
   8   1  23       53.18      111.96     46.90 o
   9   1  23       30.71       96.53     39.59 o
  10   1  23        7.00       92.26     35.54 o
   0   2  23       73.45      229.72    220.73 o
   1   2  23       18.96      110.70     67.94 o
   2   2  23       27.24      105.89     51.62 o
   3   2  23        9.23      249.90     57.95 o
   4   2  23       42.61       90.13     27.59 o
   5   2  23       15.83       86.08     26.26 o
   6   2  23       83.01       66.35     54.52 o
   7   2  23      129.48      225.83     45.57 o
   8   2  23      179.87      161.94     35.38 o
   9   2  23       56.43       66.70     46.21 o
  10   2  23       22.59       57.92     31.54 o
   1   3  23       15.22       73.28     35.52 o
   2   3  23      123.96      142.00     39.35 o
   3   3  23       19.54      126.22     63.20 o
   4   3  23       19.88      181.89     63.97 o
   5   3  23      185.03      229.46     40.04 o
   6   3  23       19.89      128.19     39.22 o
   7   3  23        0.18      136.01     39.95 o
   8   3  23        1.84       49.18     33.95 o
   9   3  23       11.35      121.05     31.45 o
   0   4  23       27.49      159.09     92.95 o
   1   4  23       52.32      134.43     43.25 o
   2   4  23       35.30      130.67     52.33 o
   3   4  23        0.15      119.49     34.82 o
   4   4  23       28.05      125.76     41.67 o
   5   4  23      103.13      107.56     28.16 o
   6   4  23        0.96      103.66     48.79 o
   7   4  23       18.34      145.30     26.34 o
   8   4  23      111.77      152.44     37.72 o
   9   4  23      254.97      206.78     44.28 o
   1   5  23      391.47      241.36     46.41 o
   2   5  23      146.90      152.38     38.51 o
   3   5  23      411.31      391.39    112.57 o
   4   5  23       33.56      148.21     38.07 o
   5   5  23       13.66      120.31     34.55 o
   6   5  23        0.28       34.04     47.28 o
   7   5  23      187.26      131.51     35.71 o
   8   5  23      104.06      164.95    107.41 o
   0   6  23       41.83       93.98     81.68 o
   1   6  23       41.83      165.15     41.35 o
   2   6  23      137.30      193.17     51.05 o
   3   6  23       21.53       49.03     39.72 o
   4   6  23      137.88      190.22     50.62 o
   5   6  23      210.24      243.94     56.24 o
   6   6  23       13.52       87.52     37.54 o
   1   7  23       38.32       61.59     24.00 o
   2   7  23        0.01       64.80     65.46 o
   3   7  23      203.11      181.58     89.78 o
   4   7  23        2.81      112.21     42.47 o
   0   0  24      335.92      360.53    105.03 o
   1   0  24       39.40       73.42     78.53 o
   2   0  24        4.35      162.71     51.70 o
   3   0  24       48.05      104.99     43.34 o
   4   0  24      546.97      489.92     94.65 o
   5   0  24       58.93       82.43     76.20 o
   6   0  24     1703.20     1639.14    135.82 o
   7   0  24       67.68      271.10     69.30 o
   8   0  24      311.36      331.41    112.13 o
   9   0  24      641.90      855.26    208.41 o
   1   1  24     2224.32     2294.27    150.70 o
   2   1  24      539.49      638.52     88.22 o
   3   1  24     2464.51     3146.15    187.04 o
   4   1  24      286.07      334.01     57.75 o
   5   1  24     2023.24     2351.24    161.72 o
   6   1  24        6.00       55.13     48.06 o
   7   1  24      402.41      434.12     58.60 o
   8   1  24        5.12      126.48     32.16 o
   9   1  24      334.81      323.14     59.00 o
   0   2  24      118.16      179.57    154.14 o
   1   2  24      141.73      222.35     61.09 o
   2   2  24       82.60      141.51     43.18 o
   3   2  24     1198.84     1194.42     92.56 o
   4   2  24      645.29      629.99    121.31 o
   5   2  24     2617.08     2386.13    158.22 o
   6   2  24      937.28     1107.55    129.26 o
   7   2  24     1205.75     1181.69    110.62 o
   8   2  24       32.07       41.27     22.51 o
   1   3  24     4520.19     4887.18    347.78 o
   2   3  24      353.14      551.87     82.13 o
   3   3  24     2222.46     2522.14    158.95 o
   4   3  24      302.32      295.58     52.69 o
   5   3  24     1497.35     1744.27    125.72 o
   6   3  24        5.54       66.83     46.12 o
   7   3  24      446.77      355.10     78.67 o
   8   3  24       23.58       66.41     35.71 o
   0   4  24       85.11      111.58     48.32 o
   1   4  24        2.47      126.73     34.17 o
   2   4  24      362.28      407.52     81.87 o
   3   4  24      407.28      470.77     60.74 o
   4   4  24      545.60      425.55     93.29 o
   5   4  24      835.56      884.81    136.02 o
   6   4  24      152.23      133.98     45.90 o
   7   4  24      419.52      468.84     53.25 o
   1   5  24     1444.74     1494.52    115.19 o
   2   5  24        0.65       -2.19     26.45 o
   3   5  24     1555.51     1733.16    148.77 o
   4   5  24       95.79      201.20     40.20 o
   5   5  24      756.52      919.30    123.14 o
   6   5  24        0.19      209.39     51.89 o
   0   6  24        3.74      102.92     55.07 o
   1   6  24        0.25      166.45     47.41 o
   2   6  24      193.65      146.65     45.44 o
   3   6  24       94.00      135.37     50.57 o
   4   6  24      821.95      607.70    146.23 o
   1   1  25       27.45      144.86     59.37 o
   2   1  25        0.10       95.33     47.19 o
   3   1  25        7.20      227.87     46.82 o
   4   1  25       28.26      107.91     33.09 o
   5   1  25        4.78      145.53     39.59 o
   6   1  25       27.32      166.00     35.27 o
   7   1  25        2.79      136.99     59.70 o
   0   2  25       10.69       28.34     70.28 o
   1   2  25       29.12      153.38     40.62 o
   2   2  25        2.55      133.34     44.01 o
   3   2  25      119.69      137.61     33.53 o
   4   2  25       10.04      134.00     42.69 o
   5   2  25       20.22      213.82     47.86 o
   6   2  25      185.77      193.75     44.48 o
   1   3  25      100.99      113.93     69.83 o
   2   3  25        3.67       72.20     78.04 o
   3   3  25      144.03       98.00     56.58 o
   4   3  25        2.51       58.30     52.26 o
   5   3  25       34.08      159.89     50.01 o
   0   4  25       59.92       90.33    109.43 o
   1   4  25        1.23      121.71     41.43 o
   2   4  25       48.85      137.83     40.45 o
   3   4  25        3.40       79.30     31.93 o
   4   4  25       58.58      139.26     45.52 o
   1   5  25      243.86      140.02     34.63 o
   2   5  25        9.45      210.14     50.76 o
   0   0  26     3443.17     4286.13    430.59 o
   1   0  26       34.24      368.36     91.83 o
   2   0  26     2072.66     2349.42    257.22 o
   3   0  26        2.17      152.05     52.49 o
   4   0  26      941.93     1120.48    134.44 o
   1   1  26      172.95      187.54     61.07 o
   2   1  26       63.82       93.08     28.29 o
   3   1  26      155.23      144.54     47.99 o
   4   1  26      211.36      176.47     74.42 o
   0   2  26     3866.73     4226.25    615.41 o
   1   2  26       15.73      156.28     67.06 o
   2   2  26     2318.15     2573.62    202.23 o
   3   2  26       81.50      187.73     49.63 o
   1   3  26        3.96      146.51     34.74 o
 
